# Supplementary material for: Stromal Cells Covering Omental Fat-Associated Lymphoid Clusters Trigger Formation of Neutrophil Aggregates to Capture Peritoneal Contaminants
Source: Immunity. 2020 Apr 14;52(4):700–715.e6. doi: 10.1016/j.immuni.2020.03.011 (PMC7156918; doi:10.1016/j.immuni.2020.03.011)
Supplement: Table S3 — List of DEGs (Omentum scRNA-Seq Data), Related to Figure 1 Differentially expressed genes were identified as genes with a 0.25 log-fold change and expressed in at least 25% of the cells in the cluster under comparison for each cluster. [file mmc2.csv]

	p_val	avg_logFC	pct.1	pct.2	p_val_adj	cluster	gene
Igfbp2	0	1.469903826	0.777	0.21	0	Mesothelium	Igfbp2
Cavin2	0	1.176199649	0.942	0.484	0	Mesothelium	Cavin2
Igfbp6	0	1.143672771	0.999	0.969	0	Mesothelium	Igfbp6
Upk1b	0	1.089732884	0.878	0.279	0	Mesothelium	Upk1b
Upk3b	0	1.063502641	0.982	0.553	0	Mesothelium	Upk3b
C2	0	1.034713869	0.965	0.635	0	Mesothelium	C2
Cav1	0	1.034048211	0.955	0.58	0	Mesothelium	Cav1
Fmod	0	1.020453245	0.804	0.21	0	Mesothelium	Fmod
Gas6	9.86E-294	0.975254937	0.976	0.655	1.52E-289	Mesothelium	Gas6
Krt19	3.37E-292	1.085825642	0.967	0.535	5.18E-288	Mesothelium	Krt19
Tmem119	5.98E-291	0.921855052	0.974	0.631	9.21E-287	Mesothelium	Tmem119
Atg3	5.23E-275	0.935068149	0.948	0.607	8.05E-271	Mesothelium	Atg3
Krt7	5.94E-259	0.964619177	0.628	0.112	9.15E-255	Mesothelium	Krt7
Tpm2	2.24E-255	0.913492634	0.828	0.344	3.45E-251	Mesothelium	Tpm2
Rspo1	6.95E-240	0.780436806	0.942	0.627	1.07E-235	Mesothelium	Rspo1
Lgals7	4.27E-239	1.146718988	0.839	0.372	6.57E-235	Mesothelium	Lgals7
Lrrn4	2.15E-236	0.815672697	0.814	0.287	3.31E-232	Mesothelium	Lrrn4
Krt18	5.22E-236	0.945789304	0.578	0.09	8.05E-232	Mesothelium	Krt18
Gpm6a	3.04E-234	0.811756054	0.784	0.252	4.69E-230	Mesothelium	Gpm6a
Prss23	3.85E-234	0.864215319	0.951	0.681	5.93E-230	Mesothelium	Prss23
Crip1	2.15E-231	0.727642491	0.999	0.97	3.31E-227	Mesothelium	Crip1
Clu	3.54E-230	0.869279853	0.954	0.566	5.45E-226	Mesothelium	Clu
Nkain4	1.36E-229	0.787008989	0.977	0.544	2.09E-225	Mesothelium	Nkain4
Cyr61	4.55E-225	0.999711251	0.956	0.707	7.01E-221	Mesothelium	Cyr61
Mgp	6.08E-225	0.685888341	0.965	0.624	9.36E-221	Mesothelium	Mgp
Osr1	1.37E-216	0.906651932	0.92	0.608	2.11E-212	Mesothelium	Osr1
Fbln1	6.90E-211	0.666132752	0.969	0.689	1.06E-206	Mesothelium	Fbln1
Msln	1.32E-209	0.929053919	0.58	0.12	2.03E-205	Mesothelium	Msln
Tubb2a	1.97E-209	0.822859628	0.944	0.696	3.03E-205	Mesothelium	Tubb2a
Slc9a3r1	2.41E-209	0.734624896	0.899	0.456	3.72E-205	Mesothelium	Slc9a3r1
Cldn15	1.78E-208	0.755060936	0.735	0.245	2.75E-204	Mesothelium	Cldn15
Lgals3	4.80E-206	1.035652577	0.814	0.443	7.39E-202	Mesothelium	Lgals3
Laptm4a	1.34E-205	0.510637927	0.989	0.966	2.06E-201	Mesothelium	Laptm4a
Bmp4	4.66E-204	0.677414817	0.529	0.082	7.18E-200	Mesothelium	Bmp4
Cpe	7.68E-200	0.696352147	0.551	0.104	1.18E-195	Mesothelium	Cpe
Tubb2b	5.37E-198	0.734169019	0.621	0.162	8.27E-194	Mesothelium	Tubb2b
Igfbp5	1.73E-193	0.743848312	0.932	0.499	2.67E-189	Mesothelium	Igfbp5
Cldn10	5.83E-187	0.714566545	0.85	0.391	8.98E-183	Mesothelium	Cldn10
Hacd4	1.27E-183	0.679264486	0.621	0.177	1.96E-179	Mesothelium	Hacd4
Atp1b1	6.13E-181	0.732137377	0.599	0.156	9.45E-177	Mesothelium	Atp1b1
Nbl1	2.30E-178	0.514987808	0.984	0.871	3.54E-174	Mesothelium	Nbl1
Serpinb6b	2.44E-177	0.700985254	0.632	0.187	3.77E-173	Mesothelium	Serpinb6b
Fam180a	3.93E-177	0.671082631	0.541	0.117	6.05E-173	Mesothelium	Fam180a
Spock3	1.90E-174	0.597609201	0.454	0.063	2.93E-170	Mesothelium	Spock3
Tubb4b	2.84E-174	0.765416355	0.91	0.656	4.38E-170	Mesothelium	Tubb4b
Actg1	7.80E-174	0.502947996	0.996	0.97	1.20E-169	Mesothelium	Actg1
Krt8	7.37E-173	0.793713233	0.468	0.08	1.14E-168	Mesothelium	Krt8
Ces1d	1.13E-172	0.83699798	0.69	0.261	1.74E-168	Mesothelium	Ces1d
Dpp4	1.42E-172	0.607300355	0.551	0.126	2.19E-168	Mesothelium	Dpp4
Csrp2	1.22E-170	0.588796426	0.989	0.756	1.87E-166	Mesothelium	Csrp2
Pkhd1l1	4.32E-169	0.596841554	0.6	0.166	6.66E-165	Mesothelium	Pkhd1l1
Iscu	1.12E-166	0.54822891	0.959	0.759	1.72E-162	Mesothelium	Iscu
Ano1	9.90E-166	0.613547558	0.711	0.267	1.52E-161	Mesothelium	Ano1
Faim2	1.21E-165	0.622789602	0.447	0.072	1.86E-161	Mesothelium	Faim2
Tm4sf1	1.34E-164	0.909356542	0.744	0.352	2.06E-160	Mesothelium	Tm4sf1
Hspb1	7.83E-162	0.562706094	0.998	0.971	1.21E-157	Mesothelium	Hspb1
St3gal6	1.48E-160	0.58278612	0.558	0.149	2.28E-156	Mesothelium	St3gal6
Cd81	1.17E-157	0.405359269	0.994	0.979	1.80E-153	Mesothelium	Cd81
Ccdc80	1.55E-156	0.53947321	0.976	0.881	2.38E-152	Mesothelium	Ccdc80
Mdh2	2.19E-156	0.669061468	0.902	0.663	3.37E-152	Mesothelium	Mdh2
Dusp5	8.69E-151	0.776018677	0.685	0.274	1.34E-146	Mesothelium	Dusp5
Actn1	1.01E-150	0.646684645	0.542	0.158	1.56E-146	Mesothelium	Actn1
Cd200	3.15E-150	0.554644289	0.556	0.15	4.85E-146	Mesothelium	Cd200
Lgals1	7.13E-150	0.452010245	1	0.998	1.10E-145	Mesothelium	Lgals1
Ptgis	1.20E-148	0.522487984	0.963	0.76	1.85E-144	Mesothelium	Ptgis
Hs3st1	1.22E-148	0.617313625	0.598	0.191	1.88E-144	Mesothelium	Hs3st1
Fgf1	7.30E-148	0.643422849	0.752	0.34	1.12E-143	Mesothelium	Fgf1
Thbd	2.45E-146	0.552891227	0.965	0.788	3.78E-142	Mesothelium	Thbd
Arhgdib	1.53E-145	0.586100577	0.717	0.311	2.36E-141	Mesothelium	Arhgdib
F11r	6.94E-143	0.552884489	0.661	0.253	1.07E-138	Mesothelium	F11r
Clec11a	1.56E-142	0.586796377	0.531	0.15	2.41E-138	Mesothelium	Clec11a
Anxa2	1.68E-141	0.550859405	0.976	0.89	2.58E-137	Mesothelium	Anxa2
Pdlim3	2.46E-141	0.543692283	0.402	0.065	3.79E-137	Mesothelium	Pdlim3
Tspan13	5.25E-141	0.480526332	0.395	0.061	8.09E-137	Mesothelium	Tspan13
Stmn2	2.31E-140	1.066543114	0.497	0.14	3.56E-136	Mesothelium	Stmn2
Sgk1	1.76E-137	0.802543895	0.676	0.297	2.72E-133	Mesothelium	Sgk1
Dkk3	1.06E-136	0.562989114	0.65	0.258	1.64E-132	Mesothelium	Dkk3
Pianp	1.11E-134	0.491266754	0.408	0.075	1.71E-130	Mesothelium	Pianp
Acta2	2.00E-133	0.80716031	0.51	0.155	3.08E-129	Mesothelium	Acta2
Rasl11a	9.13E-132	0.77041857	0.71	0.328	1.41E-127	Mesothelium	Rasl11a
Aldh1a1	8.28E-131	0.641921677	0.829	0.553	1.27E-126	Mesothelium	Aldh1a1
Cpz	6.21E-130	0.527535327	0.552	0.18	9.56E-126	Mesothelium	Cpz
Cxadr	7.85E-130	0.517025085	0.572	0.196	1.21E-125	Mesothelium	Cxadr
Nid2	2.82E-129	0.520698824	0.504	0.14	4.35E-125	Mesothelium	Nid2
Arhgap29	1.38E-127	0.545678746	0.713	0.352	2.13E-123	Mesothelium	Arhgap29
Plpp1	1.50E-126	0.52487161	0.844	0.511	2.32E-122	Mesothelium	Plpp1
Pkm	2.05E-126	0.50196472	0.905	0.691	3.16E-122	Mesothelium	Pkm
Gsta3	2.92E-126	0.630251771	0.612	0.244	4.50E-122	Mesothelium	Gsta3
Etv1	4.69E-126	0.635471767	0.528	0.174	7.22E-122	Mesothelium	Etv1
Tagap	6.52E-124	0.62439155	0.412	0.092	1.00E-119	Mesothelium	Tagap
AI661453	1.12E-123	0.506723036	0.491	0.142	1.72E-119	Mesothelium	AI661453
Gas1	3.09E-121	0.595384601	0.964	0.826	4.76E-117	Mesothelium	Gas1
Bcam	2.42E-119	0.534874311	0.598	0.238	3.73E-115	Mesothelium	Bcam
Calm1	1.41E-117	0.417663514	0.964	0.906	2.17E-113	Mesothelium	Calm1
Rarres1	1.70E-117	0.513870397	0.508	0.163	2.62E-113	Mesothelium	Rarres1
Ncoa4	2.81E-117	0.528961896	0.795	0.478	4.34E-113	Mesothelium	Ncoa4
Tuba1b	1.87E-116	0.494945385	0.965	0.859	2.88E-112	Mesothelium	Tuba1b
Cox6b2	2.82E-116	0.479797057	0.403	0.091	4.35E-112	Mesothelium	Cox6b2
Myl12a	4.01E-116	0.381433596	0.979	0.926	6.18E-112	Mesothelium	Myl12a
Cfb	4.70E-116	0.591216065	0.779	0.458	7.25E-112	Mesothelium	Cfb
Gsta4	5.28E-116	0.519619143	0.529	0.182	8.13E-112	Mesothelium	Gsta4
Dbi	5.21E-115	0.40741929	0.974	0.862	8.03E-111	Mesothelium	Dbi
Cdk2ap2	5.64E-115	0.508923198	0.908	0.732	8.68E-111	Mesothelium	Cdk2ap2
Wls	6.09E-115	0.499762108	0.836	0.543	9.37E-111	Mesothelium	Wls
Cst3	7.65E-114	0.330390644	0.988	0.947	1.18E-109	Mesothelium	Cst3
Cyb5r3	3.36E-112	0.511541212	0.844	0.574	5.18E-108	Mesothelium	Cyb5r3
Ezr	1.93E-111	0.455738288	0.763	0.361	2.98E-107	Mesothelium	Ezr
Esam	3.92E-111	0.470030752	0.501	0.163	6.04E-107	Mesothelium	Esam
Slc16a1	8.17E-111	0.45813011	0.408	0.102	1.26E-106	Mesothelium	Slc16a1
Kdr	1.02E-110	0.407595609	0.301	0.039	1.58E-106	Mesothelium	Kdr
Tob1	6.14E-110	0.558076105	0.698	0.345	9.46E-106	Mesothelium	Tob1
Dmkn	9.37E-110	0.587535216	0.716	0.352	1.44E-105	Mesothelium	Dmkn
Tgfbi	1.18E-109	0.443084407	0.54	0.183	1.82E-105	Mesothelium	Tgfbi
Gcnt2	2.45E-109	0.415817728	0.412	0.102	3.77E-105	Mesothelium	Gcnt2
Cd151	3.94E-109	0.441487939	0.926	0.738	6.07E-105	Mesothelium	Cd151
Cd2ap	1.10E-108	0.511523322	0.606	0.267	1.69E-104	Mesothelium	Cd2ap
Il17re	2.76E-104	0.389272338	0.326	0.057	4.26E-100	Mesothelium	Il17re
Abcb1b	5.31E-104	0.545816873	0.557	0.218	8.18E-100	Mesothelium	Abcb1b
Fam46b	1.12E-103	0.441545672	0.384	0.091	1.72E-99	Mesothelium	Fam46b
Crym	3.33E-102	0.39539259	0.316	0.054	5.13E-98	Mesothelium	Crym
Proser2	8.76E-102	0.357574249	0.282	0.039	1.35E-97	Mesothelium	Proser2
Klf5	6.47E-101	0.377757065	0.314	0.054	9.97E-97	Mesothelium	Klf5
4932438H23Rik	7.87E-100	0.42094469	0.324	0.061	1.21E-95	Mesothelium	4932438H23Rik
Myl6	9.65E-100	0.308358476	0.994	0.973	1.49E-95	Mesothelium	Myl6
Lsr	3.58E-99	0.453660078	0.624	0.271	5.52E-95	Mesothelium	Lsr
Prelp	5.62E-99	0.455514476	0.876	0.677	8.66E-95	Mesothelium	Prelp
Rcn3	1.88E-98	0.437238502	0.905	0.701	2.89E-94	Mesothelium	Rcn3
Cd9	3.73E-98	0.474471532	0.895	0.549	5.74E-94	Mesothelium	Cd9
Gprc5a	1.77E-97	0.439801021	0.322	0.063	2.73E-93	Mesothelium	Gprc5a
Nkd1	1.94E-97	0.497808458	0.641	0.318	2.98E-93	Mesothelium	Nkd1
Tmem98	1.40E-96	0.418877183	0.507	0.185	2.15E-92	Mesothelium	Tmem98
Tmem151a	1.46E-96	0.419134636	0.652	0.291	2.25E-92	Mesothelium	Tmem151a
Isl1	1.05E-94	0.483778795	0.719	0.39	1.62E-90	Mesothelium	Isl1
Wfdc1	2.78E-94	0.436232778	0.711	0.354	4.28E-90	Mesothelium	Wfdc1
Ninj1	1.49E-93	0.451942654	0.637	0.316	2.29E-89	Mesothelium	Ninj1
Podxl	7.35E-92	0.410120647	0.521	0.201	1.13E-87	Mesothelium	Podxl
Nceh1	1.80E-91	0.36051189	0.321	0.069	2.77E-87	Mesothelium	Nceh1
Ptma	1.27E-90	0.281997229	0.996	0.992	1.96E-86	Mesothelium	Ptma
Creg1	2.45E-90	0.456484115	0.708	0.411	3.78E-86	Mesothelium	Creg1
Gm12840	4.37E-90	0.435739505	0.993	0.807	6.73E-86	Mesothelium	Gm12840
Gjb5	4.54E-90	0.423450163	0.465	0.166	6.99E-86	Mesothelium	Gjb5
Cav2	3.90E-89	0.400968281	0.395	0.119	6.01E-85	Mesothelium	Cav2
Gbp2	1.76E-88	0.428427242	0.777	0.471	2.72E-84	Mesothelium	Gbp2
1500015O10Rik	5.08E-88	0.41308274	0.302	0.062	7.82E-84	Mesothelium	1500015O10Rik
Ndrg2	7.63E-88	0.431429234	0.609	0.279	1.17E-83	Mesothelium	Ndrg2
Scn3b	1.11E-87	0.415541989	0.386	0.116	1.70E-83	Mesothelium	Scn3b
Bsg	2.39E-84	0.317208996	0.969	0.898	3.68E-80	Mesothelium	Bsg
Cdh11	7.90E-84	0.409570127	0.747	0.415	1.22E-79	Mesothelium	Cdh11
Mdk	1.26E-83	0.414705576	0.395	0.127	1.94E-79	Mesothelium	Mdk
Trem2	2.46E-83	0.535853417	0.656	0.345	3.79E-79	Mesothelium	Trem2
Sfrp2	3.16E-83	0.504468285	0.33	0.084	4.87E-79	Mesothelium	Sfrp2
Calm2	9.49E-83	0.323476263	0.975	0.917	1.46E-78	Mesothelium	Calm2
Emb	1.13E-81	0.349790085	0.301	0.066	1.74E-77	Mesothelium	Emb
Creb3l1	1.30E-81	0.435009118	0.61	0.311	2.00E-77	Mesothelium	Creb3l1
Efna5	1.56E-81	0.353171579	0.337	0.087	2.40E-77	Mesothelium	Efna5
Lap3	2.61E-81	0.434841426	0.508	0.221	4.03E-77	Mesothelium	Lap3
Cystm1	7.42E-81	0.387568899	0.577	0.269	1.14E-76	Mesothelium	Cystm1
Cobll1	2.45E-80	0.337807994	0.344	0.095	3.77E-76	Mesothelium	Cobll1
Dstn	5.21E-80	0.367260871	0.925	0.792	8.02E-76	Mesothelium	Dstn
Arhgap5	8.43E-80	0.422075525	0.531	0.24	1.30E-75	Mesothelium	Arhgap5
Mgll	2.38E-79	0.362586712	0.317	0.08	3.67E-75	Mesothelium	Mgll
Myo1c	3.11E-79	0.426321568	0.612	0.325	4.78E-75	Mesothelium	Myo1c
Rras2	5.90E-79	0.426647112	0.558	0.272	9.09E-75	Mesothelium	Rras2
Cd109	1.30E-78	0.286244611	0.255	0.046	2.01E-74	Mesothelium	Cd109
Rpp25	3.39E-78	0.416237495	0.396	0.138	5.22E-74	Mesothelium	Rpp25
Atp1a1	7.42E-78	0.395818144	0.706	0.411	1.14E-73	Mesothelium	Atp1a1
Faah	4.64E-77	0.294029654	0.263	0.051	7.15E-73	Mesothelium	Faah
Tapbp	4.81E-77	0.374539225	0.875	0.685	7.42E-73	Mesothelium	Tapbp
Ddr1	9.06E-77	0.377790139	0.494	0.21	1.40E-72	Mesothelium	Ddr1
Palmd	1.57E-76	0.348303103	0.343	0.101	2.42E-72	Mesothelium	Palmd
Gstp1	9.75E-76	0.431068642	0.849	0.663	1.50E-71	Mesothelium	Gstp1
Ccdc3	2.02E-75	0.408125258	0.307	0.079	3.12E-71	Mesothelium	Ccdc3
Fam110a	4.24E-75	0.383559592	0.335	0.098	6.54E-71	Mesothelium	Fam110a
Efna1	1.19E-74	0.295514065	0.259	0.051	1.83E-70	Mesothelium	Efna1
Gpx1	2.90E-74	0.318240921	0.977	0.926	4.46E-70	Mesothelium	Gpx1
Cnn2	4.43E-74	0.418651177	0.607	0.321	6.83E-70	Mesothelium	Cnn2
Rab6b	2.33E-73	0.381716801	0.469	0.193	3.60E-69	Mesothelium	Rab6b
Zfp185	2.52E-73	0.335619379	0.336	0.098	3.87E-69	Mesothelium	Zfp185
Fhl1	4.76E-73	0.385569887	0.704	0.42	7.33E-69	Mesothelium	Fhl1
Tpm1	9.94E-73	0.424559013	0.662	0.389	1.53E-68	Mesothelium	Tpm1
Ecm1	1.03E-72	0.38238168	0.938	0.83	1.59E-68	Mesothelium	Ecm1
Card19	4.56E-72	0.384178844	0.721	0.433	7.03E-68	Mesothelium	Card19
Adk	6.94E-72	0.404607157	0.548	0.278	1.07E-67	Mesothelium	Adk
Wt1	1.37E-71	0.351622636	0.965	0.799	2.12E-67	Mesothelium	Wt1
Cgnl1	2.77E-71	0.358446117	0.368	0.125	4.26E-67	Mesothelium	Cgnl1
Mid1ip1	4.49E-71	0.392917932	0.556	0.273	6.92E-67	Mesothelium	Mid1ip1
Skap2	4.68E-71	0.418051445	0.642	0.362	7.20E-67	Mesothelium	Skap2
P3h4	4.79E-71	0.378175354	0.722	0.436	7.38E-67	Mesothelium	P3h4
Nfatc2	1.03E-70	0.519264594	0.349	0.112	1.59E-66	Mesothelium	Nfatc2
Bnc1	1.08E-70	0.338105893	0.324	0.098	1.66E-66	Mesothelium	Bnc1
Apol9a	1.16E-70	0.329147322	0.531	0.236	1.78E-66	Mesothelium	Apol9a
Apol9b	3.65E-70	0.323447034	0.426	0.162	5.62E-66	Mesothelium	Apol9b
H2-Eb1	1.08E-69	0.483185378	0.516	0.243	1.66E-65	Mesothelium	H2-Eb1
Rapgef5	1.44E-69	0.366455969	0.435	0.172	2.21E-65	Mesothelium	Rapgef5
Sdc4	2.74E-69	0.340124159	0.939	0.712	4.22E-65	Mesothelium	Sdc4
Plaur	5.41E-69	0.383084836	0.461	0.195	8.33E-65	Mesothelium	Plaur
Crim1	5.55E-69	0.349827772	0.369	0.125	8.55E-65	Mesothelium	Crim1
Pdlim1	6.81E-69	0.403922585	0.624	0.357	1.05E-64	Mesothelium	Pdlim1
B4galt4	8.06E-69	0.322809547	0.339	0.108	1.24E-64	Mesothelium	B4galt4
Fzd2	9.61E-69	0.346915698	0.382	0.135	1.48E-64	Mesothelium	Fzd2
Cers4	1.65E-68	0.347346582	0.403	0.151	2.54E-64	Mesothelium	Cers4
Adgrf5	2.61E-68	0.290607593	0.287	0.075	4.02E-64	Mesothelium	Adgrf5
Anxa11	5.50E-68	0.374393691	0.598	0.327	8.48E-64	Mesothelium	Anxa11
Bicd1	8.80E-68	0.346591585	0.567	0.271	1.36E-63	Mesothelium	Bicd1
Psip1	9.10E-68	0.393028773	0.627	0.36	1.40E-63	Mesothelium	Psip1
Manf	1.11E-67	0.381366727	0.927	0.843	1.71E-63	Mesothelium	Manf
Mpp6	1.33E-67	0.347790776	0.839	0.549	2.05E-63	Mesothelium	Mpp6
Por	1.38E-67	0.415765059	0.823	0.611	2.13E-63	Mesothelium	Por
Dusp1	4.91E-67	0.327055766	0.997	0.973	7.57E-63	Mesothelium	Dusp1
H2-Ab1	5.32E-67	0.45634159	0.597	0.316	8.20E-63	Mesothelium	H2-Ab1
Col1a1	9.47E-66	0.291638901	0.982	0.947	1.46E-61	Mesothelium	Col1a1
Ier3	9.85E-66	0.367889912	0.891	0.632	1.52E-61	Mesothelium	Ier3
Hspa5	2.53E-65	0.320428016	0.987	0.966	3.89E-61	Mesothelium	Hspa5
Cracr2b	3.57E-65	0.343855988	0.38	0.143	5.49E-61	Mesothelium	Cracr2b
Ptk2b	4.27E-64	0.315768784	0.388	0.148	6.57E-60	Mesothelium	Ptk2b
Dnajb9	4.34E-62	0.402930171	0.808	0.601	6.69E-58	Mesothelium	Dnajb9
Hexb	4.56E-62	0.383880044	0.642	0.392	7.02E-58	Mesothelium	Hexb
Capzb	3.01E-61	0.329870954	0.869	0.719	4.64E-57	Mesothelium	Capzb
Serpinb1a	4.37E-61	0.376454148	0.47	0.215	6.74E-57	Mesothelium	Serpinb1a
Ap4e1	5.79E-61	0.313342877	0.346	0.125	8.92E-57	Mesothelium	Ap4e1
Neo1	9.39E-61	0.340405763	0.432	0.185	1.45E-56	Mesothelium	Neo1
Creld2	1.04E-60	0.401775305	0.742	0.514	1.61E-56	Mesothelium	Creld2
Cd74	4.95E-60	0.536844088	0.647	0.383	7.62E-56	Mesothelium	Cd74
Arl4d	1.19E-59	0.390913668	0.618	0.352	1.83E-55	Mesothelium	Arl4d
Sugct	1.93E-59	0.386222796	0.344	0.125	2.98E-55	Mesothelium	Sugct
Ndfip2	2.14E-59	0.36292086	0.601	0.35	3.30E-55	Mesothelium	Ndfip2
Tgm2	3.26E-59	0.30663351	0.716	0.416	5.02E-55	Mesothelium	Tgm2
Gabarapl1	4.91E-59	0.370870338	0.658	0.416	7.57E-55	Mesothelium	Gabarapl1
Klf2	1.58E-57	0.320071754	0.996	0.955	2.43E-53	Mesothelium	Klf2
Colec12	6.07E-57	0.37756602	0.705	0.493	9.34E-53	Mesothelium	Colec12
Sap18	7.28E-56	0.349999458	0.774	0.568	1.12E-51	Mesothelium	Sap18
H2-Aa	8.65E-56	0.379561256	0.455	0.212	1.33E-51	Mesothelium	H2-Aa
Lag3	1.19E-55	0.292584789	0.273	0.082	1.83E-51	Mesothelium	Lag3
Eml2	1.55E-55	0.268174502	0.287	0.091	2.39E-51	Mesothelium	Eml2
Il18	2.83E-55	0.284549988	0.337	0.124	4.36E-51	Mesothelium	Il18
Tspan7	4.53E-55	0.295972054	0.329	0.121	6.98E-51	Mesothelium	Tspan7
Ptprf	8.65E-55	0.299128028	0.457	0.212	1.33E-50	Mesothelium	Ptprf
Tmsb4x	1.35E-54	0.305069719	0.998	0.996	2.07E-50	Mesothelium	Tmsb4x
Efemp1	1.62E-54	0.422055361	0.925	0.825	2.50E-50	Mesothelium	Efemp1
Mcub	1.85E-54	0.276317664	0.314	0.112	2.84E-50	Mesothelium	Mcub
Cetn3	2.37E-54	0.321287463	0.762	0.573	3.65E-50	Mesothelium	Cetn3
Slc48a1	2.74E-54	0.342721333	0.63	0.389	4.22E-50	Mesothelium	Slc48a1
Vdac1	4.65E-54	0.340973387	0.7	0.468	7.16E-50	Mesothelium	Vdac1
Rcn1	9.96E-54	0.322723003	0.854	0.678	1.53E-49	Mesothelium	Rcn1
Tspan5	1.22E-53	0.304936722	0.382	0.161	1.88E-49	Mesothelium	Tspan5
Capns1	2.62E-53	0.284223392	0.947	0.875	4.04E-49	Mesothelium	Capns1
Gsto1	2.90E-53	0.259022574	0.279	0.089	4.47E-49	Mesothelium	Gsto1
Wnt9a	1.01E-52	0.280590362	0.285	0.094	1.55E-48	Mesothelium	Wnt9a
Gltp	2.03E-52	0.338630492	0.607	0.366	3.13E-48	Mesothelium	Gltp
Eif4a2	2.61E-52	0.310869372	0.869	0.747	4.02E-48	Mesothelium	Eif4a2
Hist1h2bc	3.86E-52	0.29473342	0.936	0.79	5.95E-48	Mesothelium	Hist1h2bc
Kcnab1	9.50E-52	0.27727688	0.306	0.11	1.46E-47	Mesothelium	Kcnab1
Sema3c	1.29E-51	0.326496249	0.517	0.266	1.98E-47	Mesothelium	Sema3c
Htra1	1.75E-51	0.272271056	0.898	0.763	2.70E-47	Mesothelium	Htra1
Podn	4.82E-51	0.311319774	0.573	0.315	7.42E-47	Mesothelium	Podn
Plekhb2	1.39E-50	0.284727705	0.373	0.163	2.14E-46	Mesothelium	Plekhb2
Rabgap1l	1.51E-50	0.250791551	0.294	0.103	2.33E-46	Mesothelium	Rabgap1l
Fam46c	1.94E-50	0.292635652	0.349	0.141	2.99E-46	Mesothelium	Fam46c
Cavin1	2.42E-50	0.275313994	0.925	0.841	3.72E-46	Mesothelium	Cavin1
Dab2	2.66E-50	0.351532686	0.57	0.328	4.09E-46	Mesothelium	Dab2
Atp2b1	3.98E-50	0.350192649	0.558	0.328	6.13E-46	Mesothelium	Atp2b1
Myrf	8.19E-50	0.298494377	0.477	0.242	1.26E-45	Mesothelium	Myrf
Ppl	1.06E-49	0.304982837	0.497	0.266	1.64E-45	Mesothelium	Ppl
Adamtsl1	1.33E-49	0.310226858	0.514	0.263	2.05E-45	Mesothelium	Adamtsl1
Plp2	2.67E-49	0.31672169	0.626	0.393	4.12E-45	Mesothelium	Plp2
Hmgb2	8.92E-49	0.327828725	0.536	0.306	1.37E-44	Mesothelium	Hmgb2
Sfxn3	1.04E-48	0.305142556	0.563	0.325	1.60E-44	Mesothelium	Sfxn3
Nupr1	1.04E-48	0.431370979	0.932	0.885	1.60E-44	Mesothelium	Nupr1
Sertad1	2.35E-48	0.343526249	0.754	0.562	3.62E-44	Mesothelium	Sertad1
Cdc42ep3	3.49E-48	0.310878093	0.387	0.175	5.37E-44	Mesothelium	Cdc42ep3
Klf6	4.79E-48	0.388928212	0.922	0.794	7.38E-44	Mesothelium	Klf6
Fbxo33	1.35E-47	0.520088064	0.455	0.238	2.07E-43	Mesothelium	Fbxo33
Aprt	2.02E-47	0.311143459	0.708	0.483	3.11E-43	Mesothelium	Aprt
Idh2	1.25E-46	0.299793243	0.562	0.332	1.93E-42	Mesothelium	Idh2
Rbp1	1.37E-46	0.280384609	0.875	0.72	2.11E-42	Mesothelium	Rbp1
Tubb5	2.55E-46	0.29241076	0.915	0.822	3.93E-42	Mesothelium	Tubb5
Pdgfa	2.91E-46	0.267167029	0.307	0.12	4.49E-42	Mesothelium	Pdgfa
Tmpo	7.09E-46	0.313463641	0.455	0.233	1.09E-41	Mesothelium	Tmpo
2510002D24Rik	1.21E-45	0.279994409	0.373	0.168	1.87E-41	Mesothelium	2510002D24Rik
Tpm4	1.62E-45	0.294019152	0.836	0.682	2.49E-41	Mesothelium	Tpm4
Ywhah	2.00E-45	0.318061962	0.743	0.545	3.08E-41	Mesothelium	Ywhah
Stk26	4.68E-45	0.254224954	0.284	0.109	7.20E-41	Mesothelium	Stk26
Syngr2	6.80E-45	0.281010713	0.664	0.434	1.05E-40	Mesothelium	Syngr2
H2afx	1.64E-44	0.29773118	0.44	0.226	2.53E-40	Mesothelium	H2afx
Twsg1	2.01E-44	0.278692808	0.681	0.449	3.10E-40	Mesothelium	Twsg1
Sqstm1	5.38E-44	0.294139665	0.816	0.631	8.29E-40	Mesothelium	Sqstm1
Smtn	6.06E-44	0.272965057	0.406	0.201	9.33E-40	Mesothelium	Smtn
Steap2	8.79E-44	0.270738845	0.308	0.126	1.35E-39	Mesothelium	Steap2
Ergic3	1.17E-43	0.271200431	0.853	0.698	1.81E-39	Mesothelium	Ergic3
Pef1	1.43E-43	0.271054281	0.415	0.21	2.20E-39	Mesothelium	Pef1
Ildr2	1.46E-43	0.272704987	0.646	0.405	2.25E-39	Mesothelium	Ildr2
Hcfc1r1	1.54E-43	0.28927137	0.846	0.705	2.37E-39	Mesothelium	Hcfc1r1
Gata6	2.00E-43	0.264975444	0.578	0.337	3.08E-39	Mesothelium	Gata6
Ptger3	3.38E-43	0.276830351	0.324	0.135	5.21E-39	Mesothelium	Ptger3
Stmn1	5.05E-43	0.254886549	0.274	0.102	7.77E-39	Mesothelium	Stmn1
H2-DMb1	5.11E-43	0.271056999	0.333	0.147	7.88E-39	Mesothelium	H2-DMb1
Hmgn3	5.75E-43	0.30056523	0.615	0.393	8.86E-39	Mesothelium	Hmgn3
Fmc1	1.07E-42	0.294424985	0.661	0.441	1.65E-38	Mesothelium	Fmc1
Hist1h1c	1.41E-42	0.388120529	0.605	0.398	2.17E-38	Mesothelium	Hist1h1c
Gapdh	2.51E-42	0.25467263	0.939	0.832	3.87E-38	Mesothelium	Gapdh
Rbpms	1.30E-41	0.301082893	0.834	0.648	2.01E-37	Mesothelium	Rbpms
Akr1b3	3.55E-40	0.304233882	0.665	0.472	5.47E-36	Mesothelium	Akr1b3
Gm2a	7.64E-40	0.300785527	0.621	0.411	1.18E-35	Mesothelium	Gm2a
Tmem158	1.01E-39	0.251848542	0.263	0.1	1.56E-35	Mesothelium	Tmem158
Tgfb3	1.08E-39	0.284640626	0.369	0.181	1.66E-35	Mesothelium	Tgfb3
Gpi1	1.87E-38	0.273321251	0.72	0.541	2.88E-34	Mesothelium	Gpi1
Syne1	4.27E-38	0.29325558	0.495	0.287	6.58E-34	Mesothelium	Syne1
Ppfibp1	1.02E-37	0.277416851	0.377	0.189	1.57E-33	Mesothelium	Ppfibp1
Actb	1.76E-37	0.296329193	0.999	0.997	2.72E-33	Mesothelium	Actb
Tnfrsf12a	3.28E-37	0.308855596	0.646	0.444	5.06E-33	Mesothelium	Tnfrsf12a
Sema5a	4.25E-37	0.257852525	0.416	0.219	6.55E-33	Mesothelium	Sema5a
Ctsd	1.11E-36	0.26134362	0.814	0.656	1.71E-32	Mesothelium	Ctsd
Ephx1	1.28E-36	0.275441453	0.435	0.241	1.97E-32	Mesothelium	Ephx1
Dnajc3	7.33E-36	0.2526044	0.849	0.723	1.13E-31	Mesothelium	Dnajc3
Cyp2d22	5.72E-35	0.263711587	0.433	0.244	8.81E-31	Mesothelium	Cyp2d22
Actn4	2.22E-34	0.280362176	0.609	0.422	3.43E-30	Mesothelium	Actn4
Eci1	9.24E-34	0.266134395	0.49	0.3	1.42E-29	Mesothelium	Eci1
Vamp8	1.25E-33	0.25795222	0.652	0.455	1.93E-29	Mesothelium	Vamp8
Ehd2	3.47E-33	0.280445696	0.698	0.533	5.35E-29	Mesothelium	Ehd2
Tbc1d10a	5.74E-33	0.253685007	0.421	0.24	8.84E-29	Mesothelium	Tbc1d10a
Gsdme	1.06E-31	0.274154266	0.494	0.303	1.63E-27	Mesothelium	Gsdme
Aqp5	4.39E-31	0.348443736	0.338	0.172	6.75E-27	Mesothelium	Aqp5
Agap1	4.64E-31	0.25134097	0.497	0.308	7.15E-27	Mesothelium	Agap1
Ahnak2	1.34E-29	0.282082544	0.531	0.358	2.07E-25	Mesothelium	Ahnak2
Dusp6	6.30E-28	0.272764599	0.486	0.308	9.70E-24	Mesothelium	Dusp6
Pdpn	1.69E-27	0.264580341	0.847	0.732	2.60E-23	Mesothelium	Pdpn
Gm26802	1.45E-26	0.301828152	0.5	0.317	2.23E-22	Mesothelium	Gm26802
Slpi	2.92E-24	0.563122047	0.282	0.151	4.51E-20	Mesothelium	Slpi
Csrp1	1.80E-23	0.282982348	0.753	0.606	2.77E-19	Mesothelium	Csrp1
Gatm	0	1.16326464	0.725	0.065	0	Cxcl13 Meso	Gatm
Hdc	1.23E-293	1.141858254	0.718	0.111	1.90E-289	Cxcl13 Meso	Hdc
Trf	1.62E-240	1.757040144	0.972	0.774	2.50E-236	Cxcl13 Meso	Trf
Tpbgl	1.35E-208	0.675807699	0.482	0.05	2.09E-204	Cxcl13 Meso	Tpbgl
Wnt4	2.60E-193	1.135815827	0.911	0.445	4.00E-189	Cxcl13 Meso	Wnt4
Apln	2.11E-181	1.118778658	0.54	0.094	3.25E-177	Cxcl13 Meso	Apln
Tmem176a	1.09E-163	0.934622868	0.945	0.659	1.68E-159	Cxcl13 Meso	Tmem176a
Casp1	2.20E-152	0.488028741	0.342	0.03	3.39E-148	Cxcl13 Meso	Casp1
H2-D1	3.99E-147	0.66668431	0.989	0.969	6.14E-143	Cxcl13 Meso	H2-D1
H2-K1	3.52E-146	0.712472974	0.983	0.912	5.42E-142	Cxcl13 Meso	H2-K1
Plvap	1.85E-144	0.499241841	0.36	0.04	2.85E-140	Cxcl13 Meso	Plvap
Lgals11	5.24E-143	0.765126562	1	0.998	8.07E-139	Cxcl13 Meso	Lgals1
B2m	1.09E-140	0.592501614	0.994	0.995	1.69E-136	Cxcl13 Meso	B2m
H2-Q7	1.32E-140	0.800710273	0.689	0.23	2.03E-136	Cxcl13 Meso	H2-Q7
Apoe	1.99E-133	0.742149958	0.988	0.939	3.07E-129	Cxcl13 Meso	Apoe
Enpp2	1.14E-128	0.840021694	0.98	0.861	1.76E-124	Cxcl13 Meso	Enpp2
Tmem108	4.33E-127	0.615149045	0.454	0.09	6.67E-123	Cxcl13 Meso	Tmem108
Tmem176b	1.40E-124	0.756898921	0.972	0.772	2.16E-120	Cxcl13 Meso	Tmem176b
Ccl2	1.66E-123	1.444181288	0.686	0.27	2.55E-119	Cxcl13 Meso	Ccl2
Adcyap1r1	4.96E-121	0.375354319	0.305	0.032	7.64E-117	Cxcl13 Meso	Adcyap1r1
Tesc	9.01E-121	0.478667433	0.348	0.049	1.39E-116	Cxcl13 Meso	Tesc
Fzd1	1.56E-119	0.744791336	0.794	0.394	2.40E-115	Cxcl13 Meso	Fzd1
Nfkbia	6.10E-117	0.833048376	0.968	0.842	9.40E-113	Cxcl13 Meso	Nfkbia
Krt76	6.69E-114	0.911297439	0.554	0.167	1.03E-109	Cxcl13 Meso	Krt76
Cadm4	8.24E-114	0.458183221	0.414	0.08	1.27E-109	Cxcl13 Meso	Cadm4
Cp	1.76E-110	0.716869096	0.792	0.364	2.70E-106	Cxcl13 Meso	Cp
H2-Q6	1.35E-108	0.565184451	0.498	0.13	2.09E-104	Cxcl13 Meso	H2-Q6
Smim1	8.04E-107	0.72874129	0.766	0.393	1.24E-102	Cxcl13 Meso	Smim1
Il34	4.10E-105	0.635639734	0.631	0.228	6.31E-101	Cxcl13 Meso	Il34
Cd44	2.67E-104	0.614177116	0.682	0.267	4.11E-100	Cxcl13 Meso	Cd44
Gdpd2	2.40E-102	0.556652763	0.457	0.113	3.70E-98	Cxcl13 Meso	Gdpd2
Tnfaip3	1.54E-99	0.567926792	0.454	0.116	2.37E-95	Cxcl13 Meso	Tnfaip3
Isyna1	2.42E-99	0.675574419	0.857	0.517	3.72E-95	Cxcl13 Meso	Isyna1
Ptpre	2.41E-97	0.356414326	0.302	0.045	3.71E-93	Cxcl13 Meso	Ptpre
Cxcl13	1.17E-96	1.966734408	0.757	0.435	1.81E-92	Cxcl13 Meso	Cxcl13
Cxcl10	3.05E-95	0.990747579	0.485	0.141	4.70E-91	Cxcl13 Meso	Cxcl10
Cnn3	3.72E-94	0.591335141	0.932	0.772	5.74E-90	Cxcl13 Meso	Cnn3
Clec14a	8.88E-92	0.384438218	0.302	0.049	1.37E-87	Cxcl13 Meso	Clec14a
Hmcn1	1.89E-90	0.381737641	0.269	0.037	2.91E-86	Cxcl13 Meso	Hmcn1
Sdc41	1.30E-89	0.711956998	0.963	0.774	2.00E-85	Cxcl13 Meso	Sdc4
Psmb8	1.40E-87	0.588653588	0.875	0.585	2.15E-83	Cxcl13 Meso	Psmb8
Fth1	1.65E-85	0.392351515	0.998	1	2.54E-81	Cxcl13 Meso	Fth1
Star	1.71E-85	0.439056318	0.389	0.094	2.64E-81	Cxcl13 Meso	Star
Aplp1	1.20E-84	0.596859027	0.598	0.234	1.84E-80	Cxcl13 Meso	Aplp1
Cd55	1.02E-83	0.791252149	0.658	0.32	1.58E-79	Cxcl13 Meso	Cd55
Des	2.07E-83	0.84968584	0.697	0.371	3.19E-79	Cxcl13 Meso	Des
Bri3	1.44E-80	0.501695209	0.938	0.824	2.22E-76	Cxcl13 Meso	Bri3
Sdsl	2.96E-80	0.2891894	0.252	0.038	4.55E-76	Cxcl13 Meso	Sdsl
Rdh10	1.47E-79	0.641459649	0.657	0.307	2.27E-75	Cxcl13 Meso	Rdh10
Lgmn	7.18E-79	0.637727735	0.731	0.398	1.11E-74	Cxcl13 Meso	Lgmn
Kiz	2.18E-78	0.549942996	0.669	0.312	3.35E-74	Cxcl13 Meso	Kiz
Myh11	3.23E-77	0.309268319	0.278	0.05	4.98E-73	Cxcl13 Meso	Myh11
S100a1	5.56E-75	0.437037042	0.974	0.879	8.56E-71	Cxcl13 Meso	S100a1
Cotl1	8.42E-74	0.54054778	0.657	0.318	1.30E-69	Cxcl13 Meso	Cotl1
Cd82	2.15E-73	0.490286376	0.74	0.375	3.31E-69	Cxcl13 Meso	Cd82
Itgb4	1.44E-72	0.320664009	0.312	0.069	2.22E-68	Cxcl13 Meso	Itgb4
Fabp5	2.16E-72	0.714408822	0.606	0.276	3.33E-68	Cxcl13 Meso	Fabp5
Frmd4b	2.53E-72	0.566018297	0.702	0.363	3.89E-68	Cxcl13 Meso	Frmd4b
Tagln2	7.85E-72	0.527337763	0.932	0.838	1.21E-67	Cxcl13 Meso	Tagln2
Tgm21	1.92E-71	0.563693823	0.809	0.486	2.96E-67	Cxcl13 Meso	Tgm2
Npc2	1.01E-70	0.41893055	0.974	0.935	1.55E-66	Cxcl13 Meso	Npc2
Tmem37	1.51E-69	0.409749253	0.42	0.133	2.32E-65	Cxcl13 Meso	Tmem37
Espn	4.79E-69	0.450408065	0.502	0.183	7.38E-65	Cxcl13 Meso	Espn
Cstb	7.63E-68	0.685892235	0.9	0.757	1.17E-63	Cxcl13 Meso	Cstb
Marcksl1	1.04E-67	0.532028601	0.643	0.286	1.60E-63	Cxcl13 Meso	Marcksl1
Gm128401	3.50E-67	0.464440464	0.989	0.863	5.40E-63	Cxcl13 Meso	Gm12840
Ptges	4.49E-67	0.532508432	0.671	0.35	6.91E-63	Cxcl13 Meso	Ptges
Hacd2	1.58E-65	0.557237853	0.688	0.373	2.43E-61	Cxcl13 Meso	Hacd2
Tst	8.25E-65	0.51848788	0.729	0.42	1.27E-60	Cxcl13 Meso	Tst
Ctsc	5.22E-64	0.557094907	0.409	0.138	8.03E-60	Cxcl13 Meso	Ctsc
Ccnd1	7.10E-64	0.489989709	0.514	0.205	1.09E-59	Cxcl13 Meso	Ccnd1
Sez6l	9.48E-64	0.307697258	0.302	0.072	1.46E-59	Cxcl13 Meso	Sez6l
Nrxn2	2.89E-62	0.42588624	0.482	0.184	4.46E-58	Cxcl13 Meso	Nrxn2
Eps15	5.48E-62	0.395812421	0.472	0.174	8.44E-58	Cxcl13 Meso	Eps15
Csrp21	3.44E-61	0.476562301	0.975	0.827	5.30E-57	Cxcl13 Meso	Csrp2
Ttyh2	7.22E-61	0.536947387	0.443	0.165	1.11E-56	Cxcl13 Meso	Ttyh2
Chl1	2.28E-60	0.337087948	0.271	0.062	3.52E-56	Cxcl13 Meso	Chl1
Crip2	6.38E-60	0.512623698	0.906	0.74	9.83E-56	Cxcl13 Meso	Crip2
Vamp5	6.73E-60	0.509872213	0.674	0.38	1.04E-55	Cxcl13 Meso	Vamp5
Pde10a	1.25E-59	0.391592594	0.314	0.082	1.92E-55	Cxcl13 Meso	Pde10a
Hspb11	7.76E-59	0.451475301	0.997	0.979	1.19E-54	Cxcl13 Meso	Hspb1
Edf1	9.35E-59	0.488309871	0.934	0.813	1.44E-54	Cxcl13 Meso	Edf1
Egln3	1.35E-58	0.586954546	0.455	0.178	2.08E-54	Cxcl13 Meso	Egln3
Slfn2	1.87E-58	0.283798202	0.266	0.06	2.87E-54	Cxcl13 Meso	Slfn2
Hmgcs2	2.30E-58	0.502052188	0.6	0.295	3.54E-54	Cxcl13 Meso	Hmgcs2
Bgn	1.77E-57	0.435696081	0.883	0.616	2.73E-53	Cxcl13 Meso	Bgn
Trem21	1.73E-56	0.470689754	0.768	0.414	2.66E-52	Cxcl13 Meso	Trem2
Ezr1	3.70E-55	0.483588302	0.795	0.473	5.69E-51	Cxcl13 Meso	Ezr
Ier31	8.00E-55	0.522103439	0.911	0.705	1.23E-50	Cxcl13 Meso	Ier3
Nfkbie	1.46E-54	0.266025363	0.274	0.068	2.24E-50	Cxcl13 Meso	Nfkbie
Birc2	4.07E-54	0.421365503	0.502	0.215	6.27E-50	Cxcl13 Meso	Birc2
Id1	4.74E-54	0.46332358	0.483	0.198	7.30E-50	Cxcl13 Meso	Id1
H2-T22	2.67E-53	0.449730968	0.755	0.475	4.12E-49	Cxcl13 Meso	H2-T22
Raph1	3.26E-53	0.372687806	0.431	0.162	5.02E-49	Cxcl13 Meso	Raph1
Mapkapk3	8.37E-53	0.400978598	0.475	0.197	1.29E-48	Cxcl13 Meso	Mapkapk3
Col6a5	1.46E-52	0.371545372	0.622	0.301	2.24E-48	Cxcl13 Meso	Col6a5
Psmb10	2.19E-52	0.444779568	0.729	0.465	3.38E-48	Cxcl13 Meso	Psmb10
Gjb3	5.04E-52	0.325765264	0.349	0.113	7.76E-48	Cxcl13 Meso	Gjb3
Cd741	5.46E-52	0.809227019	0.726	0.445	8.42E-48	Cxcl13 Meso	Cd74
Alad	3.10E-51	0.37030129	0.442	0.176	4.77E-47	Cxcl13 Meso	Alad
Acsl4	1.82E-50	0.313390997	0.4	0.142	2.81E-46	Cxcl13 Meso	Acsl4
Il1r1	3.19E-50	0.347240669	0.429	0.165	4.91E-46	Cxcl13 Meso	Il1r1
Malat1	1.85E-49	0.345461616	1	0.999	2.85E-45	Cxcl13 Meso	Malat1
Fxyd5	1.95E-49	0.459195228	0.792	0.569	3.00E-45	Cxcl13 Meso	Fxyd5
Prdx1	9.49E-49	0.30228816	0.974	0.965	1.46E-44	Cxcl13 Meso	Prdx1
Tmem255a	1.22E-48	0.431975408	0.606	0.309	1.88E-44	Cxcl13 Meso	Tmem255a
Alox15	2.35E-48	0.388859561	0.278	0.081	3.62E-44	Cxcl13 Meso	Alox15
Ramp2	4.59E-48	0.389923652	0.64	0.326	7.07E-44	Cxcl13 Meso	Ramp2
Cdh111	5.16E-48	0.405253457	0.802	0.502	7.94E-44	Cxcl13 Meso	Cdh11
Col15a1	5.33E-48	0.352151922	0.646	0.329	8.21E-44	Cxcl13 Meso	Col15a1
Cd91	6.75E-48	0.396811579	0.9	0.65	1.04E-43	Cxcl13 Meso	Cd9
Lxn	7.39E-48	0.397381799	0.491	0.219	1.14E-43	Cxcl13 Meso	Lxn
Selenop	1.24E-47	0.420290615	0.954	0.905	1.91E-43	Cxcl13 Meso	Selenop
Ptgis1	1.72E-47	0.395201484	0.949	0.823	2.66E-43	Cxcl13 Meso	Ptgis
Arpc1b	2.12E-46	0.32924811	0.945	0.882	3.27E-42	Cxcl13 Meso	Arpc1b
H2-Q4	2.78E-46	0.436091938	0.708	0.426	4.28E-42	Cxcl13 Meso	H2-Q4
Icam1	3.79E-45	0.478005417	0.717	0.432	5.83E-41	Cxcl13 Meso	Icam1
Rgs16	7.52E-45	0.446234978	0.335	0.12	1.16E-40	Cxcl13 Meso	Rgs16
Pfn1	1.96E-43	0.292446821	0.98	0.969	3.02E-39	Cxcl13 Meso	Pfn1
Ptgs1	8.80E-43	0.392805543	0.606	0.337	1.36E-38	Cxcl13 Meso	Ptgs1
H2-T23	3.31E-42	0.367982356	0.517	0.255	5.10E-38	Cxcl13 Meso	H2-T23
Mpp61	1.95E-41	0.355263773	0.885	0.625	3.01E-37	Cxcl13 Meso	Mpp6
Trps1	6.60E-41	0.317459151	0.405	0.167	1.02E-36	Cxcl13 Meso	Trps1
H2-Ab11	4.76E-40	0.573873705	0.649	0.389	7.33E-36	Cxcl13 Meso	H2-Ab1
Nkain41	4.80E-40	0.400887782	0.94	0.68	7.39E-36	Cxcl13 Meso	Nkain4
Prr13	1.95E-39	0.381044289	0.923	0.811	3.01E-35	Cxcl13 Meso	Prr13
Tns3	4.85E-39	0.354422013	0.589	0.321	7.47E-35	Cxcl13 Meso	Tns3
Stk39	8.75E-38	0.307974235	0.557	0.291	1.35E-33	Cxcl13 Meso	Stk39
Aqp51	1.09E-37	0.433223107	0.434	0.202	1.68E-33	Cxcl13 Meso	Aqp5
Irf7	1.51E-37	0.351544257	0.523	0.265	2.33E-33	Cxcl13 Meso	Irf7
Ppp3ca	4.94E-37	0.355371997	0.692	0.431	7.60E-33	Cxcl13 Meso	Ppp3ca
Lgi3	5.38E-37	0.311202579	0.374	0.154	8.28E-33	Cxcl13 Meso	Lgi3
Wfdc11	5.67E-37	0.362428557	0.732	0.456	8.74E-33	Cxcl13 Meso	Wfdc1
Zbp1	9.08E-37	0.3743086	0.498	0.252	1.40E-32	Cxcl13 Meso	Zbp1
Pnrc1	9.86E-37	0.351103853	0.92	0.807	1.52E-32	Cxcl13 Meso	Pnrc1
Gprc5b	1.07E-36	0.300050425	0.48	0.228	1.65E-32	Cxcl13 Meso	Gprc5b
Gata61	7.84E-36	0.34667658	0.663	0.391	1.21E-31	Cxcl13 Meso	Gata6
Myrf1	1.33E-35	0.296686776	0.56	0.295	2.05E-31	Cxcl13 Meso	Myrf
Atp1b2	2.47E-35	0.257896979	0.342	0.136	3.81E-31	Cxcl13 Meso	Atp1b2
Ccl7	8.44E-35	0.295994765	0.652	0.417	1.30E-30	Cxcl13 Meso	Ccl7
Rnf213	9.85E-35	0.336667633	0.5	0.253	1.52E-30	Cxcl13 Meso	Rnf213
Hist1h2bc1	1.72E-34	0.318863759	0.938	0.833	2.65E-30	Cxcl13 Meso	Hist1h2bc
Cox6c	1.22E-33	0.252176851	0.955	0.924	1.88E-29	Cxcl13 Meso	Cox6c
Crip11	2.18E-33	0.310314248	0.997	0.979	3.36E-29	Cxcl13 Meso	Crip1
Efhd2	2.42E-33	0.270863796	0.411	0.188	3.72E-29	Cxcl13 Meso	Efhd2
Arpc2	8.78E-33	0.273383781	0.929	0.837	1.35E-28	Cxcl13 Meso	Arpc2
Tcim	1.17E-32	0.387210648	0.251	0.09	1.80E-28	Cxcl13 Meso	Tcim
Rnd1	1.66E-32	0.573566302	0.595	0.364	2.56E-28	Cxcl13 Meso	Rnd1
Csrp11	1.71E-32	0.284086842	0.868	0.626	2.64E-28	Cxcl13 Meso	Csrp1
Atox1	2.00E-32	0.296922998	0.903	0.769	3.07E-28	Cxcl13 Meso	Atox1
Plscr1	4.96E-32	0.273836922	0.497	0.255	7.64E-28	Cxcl13 Meso	Plscr1
Nfkb2	1.15E-31	0.2674396	0.38	0.17	1.78E-27	Cxcl13 Meso	Nfkb2
Nt5c3	2.86E-31	0.281479723	0.48	0.251	4.40E-27	Cxcl13 Meso	Nt5c3
Atp1a11	4.90E-31	0.319168088	0.746	0.49	7.55E-27	Cxcl13 Meso	Atp1a1
Itm2c	1.16E-30	0.281711294	0.882	0.722	1.78E-26	Cxcl13 Meso	Itm2c
Tap2	1.22E-30	0.305780183	0.62	0.389	1.88E-26	Cxcl13 Meso	Tap2
Lsr1	1.66E-30	0.312260373	0.625	0.375	2.55E-26	Cxcl13 Meso	Lsr
Nck1	6.07E-30	0.295131205	0.552	0.327	9.36E-26	Cxcl13 Meso	Nck1
Tmbim4	7.89E-30	0.285968946	0.688	0.455	1.22E-25	Cxcl13 Meso	Tmbim4
Bicd11	3.57E-29	0.337376251	0.588	0.354	5.50E-25	Cxcl13 Meso	Bicd1
H2-Aa1	4.07E-29	0.508097107	0.492	0.277	6.27E-25	Cxcl13 Meso	H2-Aa
Ldhb	4.19E-29	0.387099707	0.722	0.504	6.46E-25	Cxcl13 Meso	Ldhb
Nudt4	4.55E-29	0.311504066	0.546	0.32	7.00E-25	Cxcl13 Meso	Nudt4
Spon1	5.68E-29	0.260681351	0.44	0.22	8.76E-25	Cxcl13 Meso	Spon1
Plin2	1.02E-28	0.384209208	0.6	0.386	1.58E-24	Cxcl13 Meso	Plin2
Clic4	2.89E-28	0.307322059	0.855	0.682	4.45E-24	Cxcl13 Meso	Clic4
Prkcd	2.96E-28	0.261911718	0.4	0.2	4.56E-24	Cxcl13 Meso	Prkcd
Nectin2	3.49E-28	0.265988598	0.549	0.327	5.37E-24	Cxcl13 Meso	Nectin2
Lmna	6.76E-28	0.303058351	0.888	0.719	1.04E-23	Cxcl13 Meso	Lmna
Psme1	2.15E-27	0.28817645	0.778	0.582	3.31E-23	Cxcl13 Meso	Psme1
Rhoa	4.39E-27	0.283657811	0.922	0.854	6.76E-23	Cxcl13 Meso	Rhoa
Wt11	1.32E-26	0.253475748	0.966	0.848	2.03E-22	Cxcl13 Meso	Wt1
Mrpl38	1.97E-26	0.259663195	0.474	0.26	3.03E-22	Cxcl13 Meso	Mrpl38
Tmem151a1	2.22E-26	0.295489597	0.638	0.401	3.41E-22	Cxcl13 Meso	Tmem151a
Psme2	1.97E-25	0.266217762	0.835	0.72	3.04E-21	Cxcl13 Meso	Psme2
Dmkn1	2.99E-25	0.411609528	0.677	0.468	4.61E-21	Cxcl13 Meso	Dmkn
Ly6e	6.02E-25	0.252154012	0.968	0.953	9.28E-21	Cxcl13 Meso	Ly6e
Syngr21	6.81E-25	0.270572606	0.708	0.493	1.05E-20	Cxcl13 Meso	Syngr2
Syne11	2.38E-24	0.26070805	0.555	0.336	3.66E-20	Cxcl13 Meso	Syne1
Ces2g	2.58E-24	0.255037415	0.457	0.256	3.98E-20	Cxcl13 Meso	Ces2g
P3h41	4.43E-24	0.260845715	0.751	0.515	6.82E-20	Cxcl13 Meso	P3h4
Cryab	7.29E-24	0.396932259	0.865	0.711	1.12E-19	Cxcl13 Meso	Cryab
Rras	2.61E-23	0.259624433	0.752	0.575	4.02E-19	Cxcl13 Meso	Rras
Clu1	2.97E-23	0.259539068	0.894	0.693	4.57E-19	Cxcl13 Meso	Clu
Dusp61	4.19E-22	0.254041245	0.56	0.346	6.45E-18	Cxcl13 Meso	Dusp6
Mxra8	5.25E-22	0.25586163	0.789	0.613	8.09E-18	Cxcl13 Meso	Mxra8
Zfp503	7.87E-22	0.307027627	0.583	0.393	1.21E-17	Cxcl13 Meso	Zfp503
Rhob	3.60E-21	0.260698625	0.894	0.769	5.54E-17	Cxcl13 Meso	Rhob
H2-Eb11	4.44E-21	0.377105063	0.52	0.323	6.84E-17	Cxcl13 Meso	H2-Eb1
Col18a1	3.04E-20	0.259069043	0.669	0.481	4.68E-16	Cxcl13 Meso	Col18a1
Fads3	2.81E-19	0.250920306	0.615	0.422	4.33E-15	Cxcl13 Meso	Fads3
Psmb9	3.60E-18	0.252876717	0.46	0.293	5.54E-14	Cxcl13 Meso	Psmb9
Iigp1	6.12E-18	0.372318995	0.471	0.294	9.43E-14	Cxcl13 Meso	Iigp1
Hspa1a	5.67E-15	0.271503916	0.971	0.93	8.73E-11	Cxcl13 Meso	Hspa1a
Irf1	1.09E-14	0.267229591	0.568	0.408	1.68E-10	Cxcl13 Meso	Irf1
Isg15	2.23E-14	0.309161503	0.637	0.463	3.43E-10	Cxcl13 Meso	Isg15
Fabp4	2.13E-13	0.442201433	0.277	0.152	3.28E-09	Cxcl13 Meso	Fabp4
Cxcl1	2.55E-12	0.348487796	0.748	0.675	3.92E-08	Cxcl13 Meso	Cxcl1
Igfbp51	2.21E-08	0.281946891	0.762	0.662	0.000340562	Cxcl13 Meso	Igfbp5
Ifit3	2.17E-06	0.293812738	0.457	0.364	0.033467601	Cxcl13 Meso	Ifit3
Ifit3b	1.34E-155	1.573480348	0.834	0.157	2.07E-151	Ifit Meso	Ifit3b
Ifit1	6.58E-133	2.094088899	0.927	0.266	1.01E-128	Ifit Meso	Ifit1
Rsad2	1.69E-130	1.812066817	0.732	0.134	2.61E-126	Ifit Meso	Rsad2
Ifit31	7.84E-118	1.957545643	0.932	0.348	1.21E-113	Ifit Meso	Ifit3
Isg151	5.72E-114	1.908483995	0.98	0.465	8.81E-110	Ifit Meso	Isg15
Iigp11	1.97E-89	1.257086302	0.849	0.294	3.03E-85	Ifit Meso	Iigp1
Irgm1	3.10E-75	1.044027929	0.698	0.211	4.78E-71	Ifit Meso	Irgm1
Rtp4	5.09E-71	0.988198306	0.824	0.34	7.83E-67	Ifit Meso	Rtp4
Igtp	1.38E-70	0.937694792	0.776	0.285	2.13E-66	Ifit Meso	Igtp
Usp18	1.64E-70	0.745470548	0.517	0.108	2.53E-66	Ifit Meso	Usp18
Oasl2	1.20E-69	0.91451463	0.902	0.469	1.85E-65	Ifit Meso	Oasl2
Apol9a1	1.01E-57	0.845879383	0.78	0.334	1.55E-53	Ifit Meso	Apol9a
Cmpk2	3.57E-46	0.698901088	0.42	0.105	5.50E-42	Ifit Meso	Cmpk2
Gm4951	1.81E-44	0.571175126	0.405	0.097	2.79E-40	Ifit Meso	Gm4951
Igfbp61	5.90E-42	0.579635754	1	0.981	9.09E-38	Ifit Meso	Igfbp6
Upk3b1	1.49E-41	0.669204178	0.976	0.718	2.30E-37	Ifit Meso	Upk3b
Cavin21	3.43E-41	0.726566707	0.961	0.658	5.28E-37	Ifit Meso	Cavin2
Ifi47	3.73E-40	0.743349497	0.649	0.287	5.75E-36	Ifit Meso	Ifi47
Phf11d	1.87E-36	0.672143568	0.663	0.31	2.87E-32	Ifit Meso	Phf11d
Cyr611	2.59E-36	0.778062012	0.98	0.801	3.98E-32	Ifit Meso	Cyr61
Upk1b1	5.82E-36	0.571956255	0.912	0.506	8.96E-32	Ifit Meso	Upk1b
Gbp21	1.54E-34	0.692668476	0.859	0.583	2.37E-30	Ifit Meso	Gbp2
Dusp51	2.54E-33	0.727477916	0.776	0.426	3.91E-29	Ifit Meso	Dusp5
Apol9b1	4.52E-33	0.623671624	0.585	0.254	6.97E-29	Ifit Meso	Apol9b
Gbp7	1.53E-30	0.58433291	0.512	0.212	2.36E-26	Ifit Meso	Gbp7
Atp1b11	3.35E-29	0.527194101	0.673	0.321	5.15E-25	Ifit Meso	Atp1b1
Fmod1	1.45E-28	0.57685899	0.785	0.438	2.23E-24	Ifit Meso	Fmod
Igfbp21	1.98E-28	0.604439282	0.805	0.425	3.04E-24	Ifit Meso	Igfbp2
Ifi44	1.31E-27	0.399418803	0.298	0.081	2.01E-23	Ifit Meso	Ifi44
Cldn151	4.89E-27	0.497115395	0.785	0.429	7.53E-23	Ifit Meso	Cldn15
Tmem151a2	8.98E-27	0.503452928	0.756	0.423	1.38E-22	Ifit Meso	Tmem151a
Xaf1	2.61E-26	0.531266782	0.654	0.351	4.02E-22	Ifit Meso	Xaf1
Rsrp1	3.93E-26	0.42242151	0.966	0.927	6.06E-22	Ifit Meso	Rsrp1
Igfbp52	4.76E-26	0.582720819	0.951	0.664	7.32E-22	Ifit Meso	Igfbp5
Nkain42	9.40E-26	0.494031238	0.971	0.71	1.45E-21	Ifit Meso	Nkain4
Ano11	9.97E-26	0.470968716	0.746	0.435	1.54E-21	Ifit Meso	Ano1
Irf71	4.49E-25	0.572610705	0.585	0.293	6.91E-21	Ifit Meso	Irf7
Irf9	4.83E-25	0.476059871	0.522	0.239	7.45E-21	Ifit Meso	Irf9
Cd2001	1.17E-24	0.499269437	0.595	0.303	1.81E-20	Ifit Meso	Cd200
Ifi27l2a	1.51E-24	0.456872762	0.99	0.834	2.33E-20	Ifit Meso	Ifi27l2a
Herc6	1.70E-24	0.485450723	0.415	0.159	2.62E-20	Ifit Meso	Herc6
Krt191	1.44E-23	0.42918554	0.956	0.701	2.22E-19	Ifit Meso	Krt19
Rspo11	1.59E-23	0.447353421	0.966	0.746	2.44E-19	Ifit Meso	Rspo1
C21	2.62E-23	0.454913792	0.956	0.762	4.03E-19	Ifit Meso	C2
Fos	3.39E-23	0.273594101	1	0.999	5.23E-19	Ifit Meso	Fos
Eif2ak2	3.76E-23	0.415744861	0.395	0.15	5.79E-19	Ifit Meso	Eif2ak2
Laptm4a1	4.59E-23	0.326083018	0.98	0.975	7.06E-19	Ifit Meso	Laptm4a
Osr11	8.56E-23	0.490311596	0.937	0.726	1.32E-18	Ifit Meso	Osr1
Trim30a	9.59E-23	0.439824304	0.449	0.186	1.48E-18	Ifit Meso	Trim30a
Selenom	1.77E-22	0.363302792	0.976	0.937	2.72E-18	Ifit Meso	Selenom
Cldn101	2.39E-22	0.432516723	0.893	0.564	3.68E-18	Ifit Meso	Cldn10
Stat1	2.44E-22	0.465192727	0.488	0.227	3.75E-18	Ifit Meso	Stat1
Isl11	2.97E-22	0.513068153	0.78	0.512	4.58E-18	Ifit Meso	Isl1
Lrrn41	4.05E-22	0.43568279	0.82	0.488	6.23E-18	Ifit Meso	Lrrn4
Rarres2	1.20E-21	0.463695029	1	0.971	1.85E-17	Ifit Meso	Rarres2
Fbln11	1.43E-21	0.437296945	0.956	0.797	2.20E-17	Ifit Meso	Fbln1
Irgm2	2.19E-21	0.441500393	0.395	0.16	3.37E-17	Ifit Meso	Irgm2
Arl4d1	2.52E-21	0.593879902	0.707	0.449	3.88E-17	Ifit Meso	Arl4d
Gpm6a1	2.53E-21	0.510313323	0.741	0.458	3.89E-17	Ifit Meso	Gpm6a
Ly6e1	3.76E-21	0.347564903	0.99	0.953	5.80E-17	Ifit Meso	Ly6e
Atf3	5.08E-21	0.341938501	1	0.983	7.82E-17	Ifit Meso	Atf3
Matn4	1.83E-20	0.383414637	0.332	0.118	2.82E-16	Ifit Meso	Matn4
Gbp3	6.20E-20	0.443425597	0.439	0.201	9.55E-16	Ifit Meso	Gbp3
Prss231	1.10E-19	0.404771804	0.946	0.785	1.69E-15	Ifit Meso	Prss23
Cav11	1.71E-19	0.425120536	0.927	0.725	2.63E-15	Ifit Meso	Cav1
Dusp11	1.84E-19	0.389358718	1	0.982	2.84E-15	Ifit Meso	Dusp1
Nbl11	5.39E-19	0.335020906	0.995	0.914	8.31E-15	Ifit Meso	Nbl1
Lgals71	5.97E-19	0.438135464	0.82	0.552	9.19E-15	Ifit Meso	Lgals7
Skap21	6.06E-19	0.442126254	0.698	0.466	9.34E-15	Ifit Meso	Skap2
Spock31	2.87E-18	0.414132657	0.459	0.212	4.42E-14	Ifit Meso	Spock3
Etv11	5.75E-18	0.47401938	0.576	0.307	8.86E-14	Ifit Meso	Etv1
Rnf2131	7.10E-18	0.400160566	0.522	0.282	1.09E-13	Ifit Meso	Rnf213
Klf21	3.37E-17	0.392315101	0.995	0.971	5.19E-13	Ifit Meso	Klf2
Actg11	4.77E-17	0.32298297	0.995	0.98	7.35E-13	Ifit Meso	Actg1
Crip12	6.29E-17	0.326423207	1	0.981	9.68E-13	Ifit Meso	Crip1
Esam1	7.23E-17	0.409954746	0.532	0.291	1.11E-12	Ifit Meso	Esam
Ces1d1	1.05E-16	0.441030177	0.693	0.425	1.62E-12	Ifit Meso	Ces1d
Nid21	1.23E-16	0.382414247	0.522	0.278	1.90E-12	Ifit Meso	Nid2
Tmem140	1.39E-16	0.415917575	0.62	0.39	2.15E-12	Ifit Meso	Tmem140
Sp100	3.21E-16	0.387608973	0.585	0.352	4.95E-12	Ifit Meso	Sp100
Sgk11	3.76E-16	0.511759258	0.668	0.442	5.79E-12	Ifit Meso	Sgk1
Rasl11a1	3.78E-16	0.729672365	0.707	0.474	5.83E-12	Ifit Meso	Rasl11a
Stat2	4.69E-16	0.329572605	0.366	0.159	7.23E-12	Ifit Meso	Stat2
Jun	7.88E-16	0.2689222	1	0.995	1.21E-11	Ifit Meso	Jun
Mitd1	1.15E-15	0.410545835	0.449	0.232	1.78E-11	Ifit Meso	Mitd1
Slc9a3r11	2.82E-15	0.33468489	0.888	0.626	4.34E-11	Ifit Meso	Slc9a3r1
Ubb	5.90E-15	0.282666007	1	0.998	9.08E-11	Ifit Meso	Ubb
Clec11a1	7.02E-15	0.361148871	0.537	0.295	1.08E-10	Ifit Meso	Clec11a
Gas61	7.89E-15	0.287280189	0.961	0.779	1.22E-10	Ifit Meso	Gas6
Efemp11	1.11E-14	0.507349679	0.951	0.862	1.71E-10	Ifit Meso	Efemp1
Gm268021	1.36E-14	0.432128889	0.605	0.381	2.10E-10	Ifit Meso	Gm26802
Gm12216	1.70E-14	0.618799536	0.585	0.381	2.62E-10	Ifit Meso	Gm12216
Hs3st11	3.27E-14	0.314190202	0.605	0.347	5.04E-10	Ifit Meso	Hs3st1
Iscu1	3.91E-14	0.323328489	0.961	0.835	6.03E-10	Ifit Meso	Iscu
Gas11	5.02E-14	0.470092697	0.956	0.879	7.74E-10	Ifit Meso	Gas1
Fbxo32	5.48E-14	0.286892595	0.273	0.106	8.44E-10	Ifit Meso	Fbxo32
Cd1511	5.85E-14	0.31691059	0.937	0.81	9.01E-10	Ifit Meso	Cd151
Tm4sf11	9.59E-14	0.444762805	0.722	0.503	1.48E-09	Ifit Meso	Tm4sf1
Ezr2	1.05E-13	0.342654673	0.761	0.515	1.61E-09	Ifit Meso	Ezr
Il181	1.35E-13	0.387422853	0.39	0.202	2.09E-09	Ifit Meso	Il18
Clu2	3.82E-13	0.318148212	0.946	0.715	5.89E-09	Ifit Meso	Clu
Csrp22	4.18E-13	0.290285547	0.995	0.844	6.43E-09	Ifit Meso	Csrp2
Gsta41	4.80E-13	0.350401815	0.527	0.315	7.40E-09	Ifit Meso	Gsta4
Fam46b1	5.05E-13	0.358888176	0.395	0.203	7.78E-09	Ifit Meso	Fam46b
Igfbp3	6.51E-13	0.417350271	0.532	0.306	1.00E-08	Ifit Meso	Igfbp3
Mif4gd	7.25E-13	0.325914072	0.629	0.427	1.12E-08	Ifit Meso	Mif4gd
Trim12a	7.38E-13	0.332240436	0.371	0.189	1.14E-08	Ifit Meso	Trim12a
Neat1	8.02E-13	0.314570473	0.966	0.926	1.24E-08	Ifit Meso	Neat1
Fabp51	9.64E-13	0.333583696	0.532	0.321	1.48E-08	Ifit Meso	Fabp5
Ier32	1.00E-12	0.445987146	0.863	0.733	1.54E-08	Ifit Meso	Ier3
Ifi35	1.63E-12	0.324768119	0.585	0.41	2.51E-08	Ifit Meso	Ifi35
Oas1a	1.69E-12	0.291726341	0.298	0.133	2.60E-08	Ifit Meso	Oas1a
Cryl1	2.27E-12	0.294467841	0.312	0.146	3.50E-08	Ifit Meso	Cryl1
F11r1	2.50E-12	0.337274496	0.624	0.411	3.85E-08	Ifit Meso	F11r
Bst2	4.08E-12	0.332499375	0.849	0.704	6.29E-08	Ifit Meso	Bst2
Tob11	4.25E-12	0.385213605	0.673	0.481	6.54E-08	Ifit Meso	Tob1
Efna11	5.27E-12	0.29019847	0.288	0.129	8.12E-08	Ifit Meso	Efna1
Serpinb6b1	7.19E-12	0.374780098	0.576	0.36	1.11E-07	Ifit Meso	Serpinb6b
Klf61	7.71E-12	0.450190897	0.932	0.842	1.19E-07	Ifit Meso	Klf6
Parp9	8.84E-12	0.317403637	0.298	0.138	1.36E-07	Ifit Meso	Parp9
Dtx3l	1.14E-11	0.263640988	0.268	0.115	1.76E-07	Ifit Meso	Dtx3l
Dpp41	1.20E-11	0.325595096	0.498	0.291	1.84E-07	Ifit Meso	Dpp4
Lgals9	1.27E-11	0.344865694	0.659	0.506	1.96E-07	Ifit Meso	Lgals9
Marcksl11	1.47E-11	0.405216537	0.532	0.336	2.26E-07	Ifit Meso	Marcksl1
Fam46a	1.61E-11	0.452169247	0.385	0.195	2.48E-07	Ifit Meso	Fam46a
Lap31	1.69E-11	0.362384011	0.522	0.329	2.60E-07	Ifit Meso	Lap3
Serpinb1a1	1.77E-11	0.352728094	0.517	0.31	2.73E-07	Ifit Meso	Serpinb1a
Zbp11	1.99E-11	0.370022369	0.468	0.284	3.06E-07	Ifit Meso	Zbp1
Tgfbi1	2.53E-11	0.395112901	0.507	0.321	3.90E-07	Ifit Meso	Tgfbi
Faah1	3.09E-11	0.294039903	0.288	0.131	4.75E-07	Ifit Meso	Faah
Cdh112	3.46E-11	0.281599542	0.776	0.54	5.33E-07	Ifit Meso	Cdh11
Rbpms1	4.19E-11	0.308581823	0.849	0.718	6.45E-07	Ifit Meso	Rbpms
Abcb1b1	4.53E-11	0.409649331	0.546	0.348	6.98E-07	Ifit Meso	Abcb1b
Ifih1	5.00E-11	0.310662429	0.298	0.144	7.70E-07	Ifit Meso	Ifih1
Arhgdib1	5.49E-11	0.34045066	0.678	0.468	8.45E-07	Ifit Meso	Arhgdib
Fam180a1	5.85E-11	0.256647875	0.493	0.282	9.02E-07	Ifit Meso	Fam180a
Wfdc12	5.99E-11	0.317869286	0.678	0.493	9.22E-07	Ifit Meso	Wfdc1
1500015O10Rik1	7.78E-11	0.285061185	0.317	0.153	1.20E-06	Ifit Meso	1500015O10Rik
Parp14	7.93E-11	0.288025912	0.293	0.137	1.22E-06	Ifit Meso	Parp14
Id4	9.21E-11	0.482635581	0.512	0.34	1.42E-06	Ifit Meso	Id4
Cacnb3	1.12E-10	0.26677161	0.439	0.257	1.72E-06	Ifit Meso	Cacnb3
Tapbp1	1.13E-10	0.296850859	0.873	0.758	1.75E-06	Ifit Meso	Tapbp
Bmp41	1.24E-10	0.341601142	0.449	0.257	1.91E-06	Ifit Meso	Bmp4
Pdlim31	1.54E-10	0.334456983	0.366	0.195	2.37E-06	Ifit Meso	Pdlim3
Krt181	1.82E-10	0.513623547	0.473	0.282	2.80E-06	Ifit Meso	Krt18
Hexb1	1.94E-10	0.357635442	0.639	0.488	2.99E-06	Ifit Meso	Hexb
Arxes2	2.04E-10	0.289049254	0.38	0.206	3.14E-06	Ifit Meso	Arxes2
Pkhd1l11	2.13E-10	0.312365574	0.532	0.336	3.28E-06	Ifit Meso	Pkhd1l1
Ddr11	2.29E-10	0.332317011	0.493	0.318	3.53E-06	Ifit Meso	Ddr1
Fzd21	2.36E-10	0.26638957	0.41	0.228	3.63E-06	Ifit Meso	Fzd2
Msln1	2.65E-10	0.484878246	0.488	0.301	4.09E-06	Ifit Meso	Msln
Mettl7a1	3.08E-10	0.335152285	0.532	0.359	4.74E-06	Ifit Meso	Mettl7a1
AI6614531	3.13E-10	0.351892353	0.454	0.277	4.83E-06	Ifit Meso	AI661453
Dnaja1	3.16E-10	0.327823842	0.98	0.958	4.87E-06	Ifit Meso	Dnaja1
Tpm21	3.39E-10	0.286431354	0.746	0.534	5.22E-06	Ifit Meso	Tpm2
Tubb2a1	3.45E-10	0.277550831	0.937	0.791	5.31E-06	Ifit Meso	Tubb2a
Dnaja4	4.15E-10	0.519842615	0.454	0.279	6.40E-06	Ifit Meso	Dnaja4
Fhl11	7.88E-10	0.290099322	0.698	0.529	1.21E-05	Ifit Meso	Fhl1
Ndrg21	8.68E-10	0.288638854	0.585	0.407	1.34E-05	Ifit Meso	Ndrg2
Cmbl	1.03E-09	0.294221697	0.4	0.234	1.59E-05	Ifit Meso	Cmbl
Tmem981	1.11E-09	0.31730484	0.473	0.31	1.71E-05	Ifit Meso	Tmem98
Gsta31	1.14E-09	0.263068899	0.58	0.386	1.76E-05	Ifit Meso	Gsta3
Podxl1	1.18E-09	0.294655557	0.507	0.325	1.82E-05	Ifit Meso	Podxl
Fgf11	1.69E-09	0.311615401	0.678	0.502	2.60E-05	Ifit Meso	Fgf1
Crim11	1.69E-09	0.302648056	0.376	0.218	2.60E-05	Ifit Meso	Crim1
Flrt2	1.72E-09	0.311900914	0.683	0.498	2.65E-05	Ifit Meso	Flrt2
Daglb	1.79E-09	0.303165389	0.41	0.253	2.75E-05	Ifit Meso	Daglb
Parp12	2.55E-09	0.28001906	0.302	0.159	3.92E-05	Ifit Meso	Parp12
Gadd45b	2.81E-09	0.319793358	0.629	0.438	4.33E-05	Ifit Meso	Gadd45b
Acta21	2.90E-09	0.513522303	0.478	0.293	4.47E-05	Ifit Meso	Acta2
Cobll11	2.99E-09	0.28144537	0.341	0.19	4.60E-05	Ifit Meso	Cobll1
Sap181	3.13E-09	0.30919625	0.785	0.646	4.83E-05	Ifit Meso	Sap18
Slc16a11	3.79E-09	0.293686681	0.38	0.22	5.84E-05	Ifit Meso	Slc16a1
Sertad11	4.82E-09	0.283637012	0.78	0.634	7.42E-05	Ifit Meso	Sertad1
Dnajb1	5.06E-09	0.307588893	0.971	0.925	7.80E-05	Ifit Meso	Dnajb1
Stxbp6	5.70E-09	0.260088472	0.268	0.135	8.78E-05	Ifit Meso	Stxbp6
Il17re1	6.03E-09	0.255051912	0.307	0.161	9.29E-05	Ifit Meso	Il17re
Bace2	6.70E-09	0.332122726	0.346	0.206	0.00010321	Ifit Meso	Bace2
Card191	9.00E-09	0.267551566	0.698	0.544	0.000138559	Ifit Meso	Card19
Tpm11	1.12E-08	0.353485198	0.624	0.496	0.000172669	Ifit Meso	Tpm1
Inpp1	1.24E-08	0.270326236	0.273	0.141	0.000191135	Ifit Meso	Inpp1
Tubb4b1	1.58E-08	0.296934589	0.883	0.754	0.000243157	Ifit Meso	Tubb4b
Gcnt21	2.32E-08	0.253815825	0.376	0.223	0.00035688	Ifit Meso	Gcnt2
Lsr2	2.35E-08	0.251069473	0.6	0.407	0.000362508	Ifit Meso	Lsr
Pgrmc1	4.68E-08	0.284701006	0.702	0.579	0.00072058	Ifit Meso	Pgrmc1
Gabarapl11	5.04E-08	0.310565447	0.659	0.509	0.000777078	Ifit Meso	Gabarapl1
Irf11	8.64E-08	0.306186339	0.585	0.427	0.001330745	Ifit Meso	Irf1
Pkm1	8.92E-08	0.253431671	0.878	0.774	0.001374141	Ifit Meso	Pkm
Dkk31	9.24E-08	0.254266485	0.576	0.412	0.001423702	Ifit Meso	Dkk3
Pnp	1.24E-07	0.270429798	0.863	0.736	0.00190669	Ifit Meso	Pnp
Stbd1	1.43E-07	0.285330251	0.449	0.301	0.002204308	Ifit Meso	Stbd1
P3h42	1.47E-07	0.264635574	0.698	0.547	0.002261985	Ifit Meso	P3h4
Hacd41	1.51E-07	0.26404245	0.507	0.353	0.002321218	Ifit Meso	Hacd4
Gls	1.52E-07	0.29844149	0.537	0.388	0.002348935	Ifit Meso	Gls
Cited2	1.74E-07	0.36415092	0.659	0.523	0.002676426	Ifit Meso	Cited2
Nmi	1.74E-07	0.260991654	0.38	0.246	0.002681013	Ifit Meso	Nmi
Fam71a	1.88E-07	0.324016018	0.278	0.152	0.002893281	Ifit Meso	Fam71a
Srsf7	1.98E-07	0.297616868	0.746	0.611	0.003042326	Ifit Meso	Srsf7
Bnip3	2.33E-07	0.253084193	0.376	0.236	0.003581933	Ifit Meso	Bnip3
Tagap1	2.44E-07	0.256904805	0.361	0.217	0.003762593	Ifit Meso	Tagap
Gsto11	2.79E-07	0.336761434	0.283	0.161	0.004291002	Ifit Meso	Gsto1
Ncoa41	3.07E-07	0.266202045	0.741	0.602	0.004722069	Ifit Meso	Ncoa4
Hspa1a1	3.16E-07	0.341944809	0.971	0.935	0.004868177	Ifit Meso	Hspa1a
Ints6	3.32E-07	0.334899467	0.346	0.219	0.005116678	Ifit Meso	Ints6
Akr1b31	3.66E-07	0.253388434	0.649	0.547	0.005641634	Ifit Meso	Akr1b3
Adamtsl11	3.70E-07	0.273374741	0.502	0.36	0.00569722	Ifit Meso	Adamtsl1
Ube2l6	4.16E-07	0.328092256	0.61	0.5	0.006404699	Ifit Meso	Ube2l6
Dab21	4.54E-07	0.253014446	0.571	0.421	0.00699105	Ifit Meso	Dab2
Creg11	4.93E-07	0.25679682	0.639	0.529	0.007592794	Ifit Meso	Creg1
Sdc42	4.96E-07	0.254424168	0.927	0.799	0.007646525	Ifit Meso	Sdc4
Arid5b	7.86E-07	0.25942653	0.624	0.492	0.012112153	Ifit Meso	Arid5b
Plpp11	8.50E-07	0.253720949	0.79	0.641	0.013095648	Ifit Meso	Plpp1
Hspb8	1.34E-06	0.2805094	0.859	0.76	0.020663946	Ifit Meso	Hspb8
Ifrd1	1.48E-06	0.299381834	0.859	0.772	0.022776094	Ifit Meso	Ifrd1
Tor3a	2.02E-06	0.267098341	0.327	0.206	0.031092779	Ifit Meso	Tor3a
G3bp2	2.77E-06	0.273769895	0.561	0.441	0.04268439	Ifit Meso	G3bp2
Dmkn2	3.00E-06	0.269629465	0.654	0.495	0.046284623	Ifit Meso	Dmkn
Hexim1	3.26E-06	0.253041468	0.459	0.338	0.05028073	Ifit Meso	Hexim1
Arhgap291	4.15E-06	0.260314244	0.61	0.496	0.063954903	Ifit Meso	Arhgap29
Pttg1	4.17E-06	0.270158638	0.644	0.55	0.064272529	Ifit Meso	Pttg1
Gltp1	4.43E-06	0.259247399	0.58	0.46	0.068213783	Ifit Meso	Gltp
Gata62	4.70E-06	0.256495836	0.541	0.431	0.072397871	Ifit Meso	Gata6
Ptprf1	5.14E-06	0.251078943	0.429	0.307	0.079206406	Ifit Meso	Ptprf
Bicd12	5.90E-06	0.250715638	0.522	0.387	0.090881536	Ifit Meso	Bicd1
Hpcal1	6.04E-06	0.263122657	0.488	0.383	0.093077397	Ifit Meso	Hpcal1
Fbxo331	6.76E-06	0.387494604	0.444	0.321	0.104104096	Ifit Meso	Fbxo33
Slpi1	1.43E-05	0.48168428	0.312	0.199	0.220034993	Ifit Meso	Slpi
Adam33	3.78E-05	0.259677813	0.507	0.377	0.582420389	Ifit Meso	Adam33
Cd2ap1	6.03E-05	0.252757712	0.517	0.402	0.928174183	Ifit Meso	Cd2ap
Slc10a6	6.20E-05	0.252519368	0.434	0.321	0.954390493	Ifit Meso	Slc10a6
Sugct1	0.000133207	0.287705832	0.312	0.211	1	Ifit Meso	Sugct
Txnip	0.000195081	0.251069297	0.771	0.708	1	Ifit Meso	Txnip
Ccl11	0	2.720286385	0.978	0.124	0	Fibroblast	Ccl11
Fn1	0	2.12808955	0.983	0.48	0	Fibroblast	Fn1
Gsn	0	1.892168067	1	0.985	0	Fibroblast	Gsn
Dpep1	0	1.842492334	0.951	0.217	0	Fibroblast	Dpep1
Tnfaip6	0	1.827916918	0.878	0.249	0	Fibroblast	Tnfaip6
Ly6c1	0	1.804666352	0.905	0.244	0	Fibroblast	Ly6c1
Dpt	0	1.673354862	0.97	0.258	0	Fibroblast	Dpt
Plpp3	0	1.610823689	0.99	0.59	0	Fibroblast	Plpp3
Ebf1	0	1.604814377	0.935	0.165	0	Fibroblast	Ebf1
Pcolce2	0	1.527300935	0.839	0.087	0	Fibroblast	Pcolce2
Nid1	0	1.428816009	0.937	0.4	0	Fibroblast	Nid1
Col4a1	0	1.402909188	0.847	0.197	0	Fibroblast	Col4a1
Serpine2	0	1.386605267	0.789	0.129	0	Fibroblast	Serpine2
Clec3b	0	1.354201522	0.993	0.796	0	Fibroblast	Clec3b
Svep1	0	1.344092293	0.837	0.144	0	Fibroblast	Svep1
Ace	0	1.317931283	0.774	0.091	0	Fibroblast	Ace
Penk	0	1.290154068	0.943	0.284	0	Fibroblast	Penk
Pla1a	0	1.26688924	0.677	0.049	0	Fibroblast	Pla1a
Col14a1	0	1.217327986	0.727	0.074	0	Fibroblast	Col14a1
Lpl	4.05E-299	1.16050812	0.812	0.169	6.25E-295	Fibroblast	Lpl
Ltbp1	2.74E-298	0.990963653	0.659	0.087	4.22E-294	Fibroblast	Ltbp1
Tppp3	1.74E-296	1.474004071	0.939	0.522	2.68E-292	Fibroblast	Tppp3
Cebpd	9.32E-292	1.414561643	0.98	0.762	1.44E-287	Fibroblast	Cebpd
Mt1	6.44E-291	1.378819212	0.997	0.968	9.92E-287	Fibroblast	Mt1
Ly6a	5.11E-290	1.162135364	0.995	0.823	7.87E-286	Fibroblast	Ly6a
Scara5	1.43E-289	1.151629979	0.851	0.266	2.20E-285	Fibroblast	Scara5
Cxcl12	8.31E-284	1.035423291	0.876	0.219	1.28E-279	Fibroblast	Cxcl12
Alkal2	8.60E-278	1.315187793	0.638	0.093	1.32E-273	Fibroblast	Alkal2
Abca8a	9.04E-278	1.137806786	0.69	0.131	1.39E-273	Fibroblast	Abca8a
Qpct	3.12E-273	0.979687608	0.583	0.072	4.80E-269	Fibroblast	Qpct
Gpx3	3.85E-264	1.291669431	0.989	0.75	5.92E-260	Fibroblast	Gpx3
Scn7a	1.30E-263	0.899339219	0.606	0.083	2.00E-259	Fibroblast	Scn7a
Fstl1	2.14E-260	1.088960912	0.96	0.721	3.29E-256	Fibroblast	Fstl1
Nav1	5.43E-260	0.979111198	0.701	0.141	8.37E-256	Fibroblast	Nav1
Adm	2.46E-256	1.587020484	0.718	0.176	3.78E-252	Fibroblast	Adm
Pdgfra	3.15E-251	1.009695031	0.752	0.193	4.84E-247	Fibroblast	Pdgfra
Il6	3.83E-246	1.548049522	0.682	0.151	5.90E-242	Fibroblast	Il6
Sfrp1	5.86E-246	0.949916998	0.568	0.073	9.03E-242	Fibroblast	Sfrp1
Lgi2	2.13E-240	0.813657776	0.509	0.053	3.29E-236	Fibroblast	Lgi2
Scara3	1.11E-239	0.900036477	0.635	0.128	1.72E-235	Fibroblast	Scara3
Lum	2.46E-237	1.04659956	0.76	0.198	3.80E-233	Fibroblast	Lum
Ugdh	1.44E-236	1.842077408	0.864	0.481	2.22E-232	Fibroblast	Ugdh
Cygb	6.04E-236	1.011701109	0.737	0.189	9.30E-232	Fibroblast	Cygb
Tnxb	3.74E-235	1.039501749	0.882	0.452	5.75E-231	Fibroblast	Tnxb
Adamts5	1.88E-234	1.156609099	0.719	0.218	2.89E-230	Fibroblast	Adamts5
Hp	9.11E-233	1.79598933	0.79	0.336	1.40E-228	Fibroblast	Hp
Lamc1	4.83E-232	0.969024194	0.752	0.233	7.44E-228	Fibroblast	Lamc1
Phlda1	1.10E-229	1.413583882	0.942	0.533	1.69E-225	Fibroblast	Phlda1
Slfn5	1.11E-228	1.040196598	0.707	0.187	1.71E-224	Fibroblast	Slfn5
Gdf10	6.49E-225	1.067102553	0.624	0.12	1.00E-220	Fibroblast	Gdf10
Ogn	4.75E-222	0.987368625	0.922	0.601	7.31E-218	Fibroblast	Ogn
Ifi207	4.74E-221	0.887970377	0.61	0.118	7.30E-217	Fibroblast	Ifi207
Lmo2	1.05E-220	0.730821739	0.482	0.05	1.62E-216	Fibroblast	Lmo2
Cd248	6.86E-219	1.026013539	0.863	0.478	1.06E-214	Fibroblast	Cd248
Htra3	6.86E-218	0.921875484	0.939	0.589	1.06E-213	Fibroblast	Htra3
Marcks	7.43E-218	1.030306194	0.716	0.215	1.15E-213	Fibroblast	Marcks
Ebf2	3.99E-217	0.692169753	0.404	0.024	6.15E-213	Fibroblast	Ebf2
Col4a2	4.61E-214	0.873590228	0.604	0.123	7.10E-210	Fibroblast	Col4a2
Rspo3	1.97E-212	0.87981013	0.63	0.13	3.03E-208	Fibroblast	Rspo3
Ms4a4d	1.32E-211	0.901397851	0.777	0.25	2.03E-207	Fibroblast	Ms4a4d
Mt2	3.45E-208	1.191856157	0.983	0.86	5.32E-204	Fibroblast	Mt2
Itih5	4.32E-201	0.878962571	0.793	0.286	6.65E-197	Fibroblast	Itih5
Has1	2.54E-193	1.354054896	0.771	0.328	3.91E-189	Fibroblast	Has1
Inmt	3.34E-188	0.941626929	0.582	0.126	5.14E-184	Fibroblast	Inmt
Fam198b	2.12E-187	0.60281994	0.396	0.035	3.27E-183	Fibroblast	Fam198b
Col6a3	1.47E-186	0.922000068	0.723	0.273	2.26E-182	Fibroblast	Col6a3
Cyp1b1	8.05E-186	0.869641787	0.695	0.201	1.24E-181	Fibroblast	Cyp1b1
Lsp1	8.31E-184	0.857901947	0.617	0.168	1.28E-179	Fibroblast	Lsp1
Fbn1	2.29E-181	1.069976124	0.77	0.365	3.52E-177	Fibroblast	Fbn1
Sned1	1.38E-180	0.876794214	0.568	0.132	2.12E-176	Fibroblast	Sned1
Gadd45g	2.60E-179	1.416704726	0.705	0.261	4.01E-175	Fibroblast	Gadd45g
S100a13	1.58E-177	0.81411947	0.903	0.631	2.44E-173	Fibroblast	S100a13
Galnt16	3.33E-175	0.516418339	0.295	0.01	5.13E-171	Fibroblast	Galnt16
Pcdh19	4.93E-175	0.589000135	0.381	0.036	7.59E-171	Fibroblast	Pcdh19
Axl	1.65E-171	0.876686945	0.862	0.561	2.54E-167	Fibroblast	Axl
Sult1e1	1.76E-171	0.990973775	0.686	0.2	2.71E-167	Fibroblast	Sult1e1
Rpl13	7.05E-171	0.429583297	0.999	0.998	1.09E-166	Fibroblast	Rpl13
Antxr2	3.41E-164	0.787594998	0.597	0.175	5.25E-160	Fibroblast	Antxr2
Tnfaip2	6.46E-160	0.959281291	0.719	0.253	9.96E-156	Fibroblast	Tnfaip2
Il17d	1.24E-159	0.576118376	0.361	0.038	1.91E-155	Fibroblast	Il17d
Tmem100	6.76E-159	0.93945199	0.719	0.32	1.04E-154	Fibroblast	Tmem100
Fgf7	8.22E-159	0.569111628	0.361	0.038	1.27E-154	Fibroblast	Fgf7
Gfpt2	2.26E-158	0.936514372	0.777	0.389	3.49E-154	Fibroblast	Gfpt2
Lrp1	2.76E-158	0.746808536	0.901	0.608	4.25E-154	Fibroblast	Lrp1
Clmp	4.18E-156	0.627096678	0.431	0.073	6.44E-152	Fibroblast	Clmp
Steap3	1.49E-154	0.669978387	0.538	0.13	2.29E-150	Fibroblast	Steap3
Arhgap24	1.95E-153	0.583246931	0.406	0.062	3.01E-149	Fibroblast	Arhgap24
Lpar1	1.97E-152	0.613968526	0.452	0.08	3.03E-148	Fibroblast	Lpar1
Ddr2	7.42E-152	0.821867128	0.73	0.341	1.14E-147	Fibroblast	Ddr2
Pcsk6	8.83E-151	0.823147162	0.548	0.158	1.36E-146	Fibroblast	Pcsk6
Bmper	4.11E-150	0.570646502	0.331	0.032	6.33E-146	Fibroblast	Bmper
Srpx	1.97E-148	0.777008735	0.691	0.275	3.03E-144	Fibroblast	Srpx
Zbtb20	2.36E-148	0.652919532	0.953	0.82	3.63E-144	Fibroblast	Zbtb20
Sbno2	7.92E-145	1.025126725	0.761	0.396	1.22E-140	Fibroblast	Sbno2
Gas7	9.53E-144	0.81625362	0.474	0.11	1.47E-139	Fibroblast	Gas7
Mmp2	1.16E-140	0.620459167	0.503	0.117	1.78E-136	Fibroblast	Mmp2
G0s2	8.72E-135	0.885988118	0.459	0.102	1.34E-130	Fibroblast	G0s2
Fbln5	2.13E-134	0.79411901	0.61	0.228	3.28E-130	Fibroblast	Fbln5
Slc43a3	2.57E-134	0.767801894	0.876	0.609	3.95E-130	Fibroblast	Slc43a3
Srpx2	6.44E-134	0.445720675	0.289	0.025	9.92E-130	Fibroblast	Srpx2
Mfap5	1.36E-133	0.743001341	0.963	0.861	2.10E-129	Fibroblast	Mfap5
Tcf21	2.25E-133	0.824996959	0.496	0.123	3.47E-129	Fibroblast	Tcf21
Gpm6b	4.12E-133	0.584638971	0.412	0.076	6.34E-129	Fibroblast	Gpm6b
Sash1	1.60E-130	0.702142275	0.573	0.197	2.47E-126	Fibroblast	Sash1
Lrrc17	6.13E-130	0.550509007	0.384	0.065	9.44E-126	Fibroblast	Lrrc17
Emp1	8.13E-129	0.739028059	0.649	0.246	1.25E-124	Fibroblast	Emp1
Lifr	1.34E-128	0.574205659	0.374	0.066	2.07E-124	Fibroblast	Lifr
Hk2	2.05E-128	0.752113007	0.455	0.104	3.16E-124	Fibroblast	Hk2
Vegfd	8.36E-128	0.82291697	0.743	0.403	1.29E-123	Fibroblast	Vegfd
Lysmd2	2.37E-124	0.698661475	0.625	0.259	3.65E-120	Fibroblast	Lysmd2
Postn	6.90E-123	0.560988065	0.256	0.02	1.06E-118	Fibroblast	Postn
Adh1	1.07E-121	0.593086354	0.399	0.079	1.66E-117	Fibroblast	Adh1
Mcl1	3.40E-118	0.774439259	0.851	0.612	5.24E-114	Fibroblast	Mcl1
AW112010	1.26E-117	0.894495192	0.818	0.604	1.95E-113	Fibroblast	AW112010
Tmod2	2.43E-117	0.502842756	0.312	0.045	3.74E-113	Fibroblast	Tmod2
Col5a3	8.53E-117	0.513550895	0.314	0.047	1.31E-112	Fibroblast	Col5a3
Ptx3	2.89E-116	1.380177703	0.309	0.046	4.45E-112	Fibroblast	Ptx3
Rps12	9.95E-116	0.509268431	0.968	0.948	1.53E-111	Fibroblast	Rps12
Ctsh	1.23E-114	0.646900617	0.658	0.283	1.89E-110	Fibroblast	Ctsh
Ackr3	1.94E-114	0.805925633	0.563	0.208	2.99E-110	Fibroblast	Ackr3
Ampd3	5.21E-114	0.475212049	0.307	0.045	8.02E-110	Fibroblast	Ampd3
Errfi1	6.56E-112	0.852390696	0.888	0.711	1.01E-107	Fibroblast	Errfi1
Lamb1	9.46E-112	0.606544401	0.521	0.183	1.46E-107	Fibroblast	Lamb1
Adamts2	6.19E-111	0.667147998	0.756	0.472	9.54E-107	Fibroblast	Adamts2
Socs3	7.83E-111	0.759632746	0.94	0.869	1.21E-106	Fibroblast	Socs3
Smpd3	2.00E-110	0.926152638	0.788	0.575	3.09E-106	Fibroblast	Smpd3
Slc29a1	2.89E-109	0.633558105	0.715	0.386	4.46E-105	Fibroblast	Slc29a1
Lrrn4cl	9.45E-109	0.810153967	0.62	0.288	1.46E-104	Fibroblast	Lrrn4cl
Uap1	1.63E-108	0.819882481	0.711	0.436	2.51E-104	Fibroblast	Uap1
Lurap1l	3.15E-108	0.581778303	0.406	0.104	4.85E-104	Fibroblast	Lurap1l
Rps29	1.89E-105	0.356248268	0.998	0.995	2.90E-101	Fibroblast	Rps29
Ftl1	2.19E-105	0.341038607	0.998	0.999	3.38E-101	Fibroblast	Ftl1
Serf2	3.92E-105	0.382915601	0.992	0.979	6.03E-101	Fibroblast	Serf2
Adamts4	3.55E-104	0.765444919	0.36	0.076	5.47E-100	Fibroblast	Adamts4
6030408B16Rik	6.73E-103	0.471009689	0.297	0.047	1.04E-98	Fibroblast	6030408B16Rik
Sparcl1	7.39E-102	0.473763754	0.524	0.158	1.14E-97	Fibroblast	Sparcl1
Rps15	3.34E-101	0.406571875	0.986	0.98	5.15E-97	Fibroblast	Rps15
Ccdc71l	3.64E-101	0.608510747	0.493	0.172	5.61E-97	Fibroblast	Ccdc71l
Scn1b	8.91E-101	0.558520733	0.497	0.173	1.37E-96	Fibroblast	Scn1b
Tmeff2	5.47E-100	0.643006993	0.707	0.397	8.42E-96	Fibroblast	Tmeff2
Creb5	6.24E-100	0.668033913	0.618	0.289	9.60E-96	Fibroblast	Creb5
Aoc3	2.49E-99	0.451080141	0.333	0.067	3.83E-95	Fibroblast	Aoc3
Fcgrt	5.95E-99	0.578302121	0.819	0.606	9.16E-95	Fibroblast	Fcgrt
Enc1	1.09E-98	0.72326337	0.343	0.073	1.68E-94	Fibroblast	Enc1
Atp1a2	1.41E-98	0.415066436	0.27	0.038	2.17E-94	Fibroblast	Atp1a2
Rpl37	4.90E-98	0.348250922	0.993	0.991	7.54E-94	Fibroblast	Rpl37
Zeb2	5.80E-98	0.592436462	0.584	0.255	8.93E-94	Fibroblast	Zeb2
Selenop1	1.52E-97	0.473793132	0.973	0.894	2.34E-93	Fibroblast	Selenop
Chst1	1.64E-97	0.508581522	0.292	0.051	2.53E-93	Fibroblast	Chst1
Slit3	6.84E-97	0.602213065	0.723	0.407	1.05E-92	Fibroblast	Slit3
Ddah2	4.61E-96	0.622602453	0.724	0.439	7.10E-92	Fibroblast	Ddah2
Rps28	1.41E-95	0.375406887	0.989	0.987	2.18E-91	Fibroblast	Rps28
Arpc1b1	2.98E-95	0.493997332	0.938	0.879	4.60E-91	Fibroblast	Arpc1b
Ptgs2	3.52E-95	1.058345983	0.491	0.19	5.41E-91	Fibroblast	Ptgs2
Ntrk2	1.10E-94	0.466892687	0.393	0.097	1.70E-90	Fibroblast	Ntrk2
Fyn	5.80E-94	0.551545736	0.494	0.185	8.94E-90	Fibroblast	Fyn
Col1a2	4.37E-93	0.379491939	0.989	0.973	6.73E-89	Fibroblast	Col1a2
Pcsk5	5.62E-93	0.461012953	0.354	0.084	8.65E-89	Fibroblast	Pcsk5
Rps15a	9.83E-93	0.36581158	0.991	0.979	1.51E-88	Fibroblast	Rps15a
Ifi205	1.16E-92	0.673723782	0.822	0.575	1.79E-88	Fibroblast	Ifi205
Vcan	1.38E-92	0.526473162	0.384	0.106	2.13E-88	Fibroblast	Vcan
Sat1	4.66E-92	0.703020349	0.933	0.825	7.17E-88	Fibroblast	Sat1
Nsg1	8.18E-92	0.520133437	0.43	0.135	1.26E-87	Fibroblast	Nsg1
Plac8	2.60E-91	0.733049201	0.557	0.227	4.01E-87	Fibroblast	Plac8
mt-Nd1	2.90E-90	0.297597997	1	0.999	4.46E-86	Fibroblast	mt-Nd1
Prrx1	4.12E-89	0.485709199	0.456	0.15	6.35E-85	Fibroblast	Prrx1
Tpt1	6.37E-88	0.336046627	0.998	0.989	9.81E-84	Fibroblast	Tpt1
Osmr	9.85E-88	0.569342275	0.493	0.189	1.52E-83	Fibroblast	Osmr
Ifi204	3.37E-87	0.538370937	0.838	0.647	5.18E-83	Fibroblast	Ifi204
Fgfr1	6.79E-86	0.570385	0.597	0.3	1.05E-81	Fibroblast	Fgfr1
Serpinf1	1.02E-85	0.623812383	0.852	0.664	1.57E-81	Fibroblast	Serpinf1
Ctsk	2.63E-84	0.388333182	0.282	0.055	4.05E-80	Fibroblast	Ctsk
Fst	7.47E-84	0.622453707	0.539	0.226	1.15E-79	Fibroblast	Fst
Rps2	8.86E-84	0.332839446	0.991	0.991	1.37E-79	Fibroblast	Rps2
Rps24	9.51E-84	0.350335241	0.993	0.98	1.47E-79	Fibroblast	Rps24
Rpl9	1.36E-83	0.324132578	0.99	0.985	2.09E-79	Fibroblast	Rpl9
Zfp385a	4.20E-83	0.553149258	0.526	0.228	6.47E-79	Fibroblast	Zfp385a
Sod3	4.92E-83	0.531008404	0.837	0.652	7.58E-79	Fibroblast	Sod3
Nrip1	7.17E-83	0.66862605	0.559	0.266	1.10E-78	Fibroblast	Nrip1
Slc16a2	7.36E-83	0.411400752	0.33	0.077	1.13E-78	Fibroblast	Slc16a2
Ece1	2.32E-82	0.453816014	0.337	0.089	3.57E-78	Fibroblast	Ece1
Rps20	2.49E-81	0.387724336	0.982	0.962	3.83E-77	Fibroblast	Rps20
Dapk2	2.63E-81	0.346666305	0.258	0.045	4.06E-77	Fibroblast	Dapk2
Tgfbr2	2.70E-80	0.602151545	0.711	0.479	4.16E-76	Fibroblast	Tgfbr2
Fmo1	2.94E-80	0.391153725	0.298	0.064	4.52E-76	Fibroblast	Fmo1
Rpl32	3.37E-80	0.310398139	0.996	0.987	5.19E-76	Fibroblast	Rpl32
Rps5	1.00E-79	0.310696723	0.995	0.987	1.54E-75	Fibroblast	Rps5
Nova1	2.99E-79	0.383377785	0.251	0.047	4.61E-75	Fibroblast	Nova1
Psap	3.24E-79	0.419687535	0.967	0.934	5.00E-75	Fibroblast	Psap
Rps23	4.41E-79	0.293905722	0.997	0.992	6.79E-75	Fibroblast	Rps23
Smoc2	1.05E-78	0.496860212	0.486	0.185	1.62E-74	Fibroblast	Smoc2
Camk2n1	5.27E-78	0.588125951	0.829	0.653	8.12E-74	Fibroblast	Camk2n1
Rpl34	2.41E-76	0.331077723	0.991	0.983	3.72E-72	Fibroblast	Rpl34
Ndn	6.26E-76	0.517563222	0.64	0.361	9.65E-72	Fibroblast	Ndn
Myc	2.21E-75	0.698491814	0.58	0.295	3.40E-71	Fibroblast	Myc
Rpl35a	6.17E-75	0.312798495	0.991	0.989	9.50E-71	Fibroblast	Rpl35a
Col5a1	6.64E-75	0.539151662	0.602	0.324	1.02E-70	Fibroblast	Col5a1
Sult5a1	6.89E-75	0.551112958	0.454	0.183	1.06E-70	Fibroblast	Sult5a1
S100a16	1.36E-74	0.437282023	0.933	0.846	2.09E-70	Fibroblast	S100a16
Rplp1	1.83E-73	0.317472764	0.996	0.99	2.82E-69	Fibroblast	Rplp1
Man2a1	7.26E-73	0.542869137	0.704	0.443	1.12E-68	Fibroblast	Man2a1
Nrp1	1.59E-72	0.378416208	0.271	0.06	2.45E-68	Fibroblast	Nrp1
Timp2	5.68E-72	0.317392627	0.989	0.984	8.75E-68	Fibroblast	Timp2
Thbs1	2.69E-71	1.000078845	0.431	0.171	4.15E-67	Fibroblast	Thbs1
Dapk1	1.66E-70	0.480015287	0.42	0.16	2.55E-66	Fibroblast	Dapk1
Cxcl11	2.33E-70	0.703517873	0.849	0.636	3.59E-66	Fibroblast	Cxcl1
Rbp4	3.32E-70	0.458229059	0.385	0.126	5.11E-66	Fibroblast	Rbp4
Vcam1	8.74E-70	0.488184119	0.45	0.174	1.35E-65	Fibroblast	Vcam1
Oaf	9.17E-69	0.561828971	0.522	0.264	1.41E-64	Fibroblast	Oaf
Steap4	1.18E-68	0.556549876	0.631	0.355	1.81E-64	Fibroblast	Steap4
Jak1	1.25E-68	0.52157677	0.652	0.404	1.93E-64	Fibroblast	Jak1
Abca1	3.05E-68	0.392591836	0.296	0.079	4.69E-64	Fibroblast	Abca1
Rpl23a	4.35E-68	0.274563754	0.999	0.99	6.70E-64	Fibroblast	Rpl23a
Txn1	6.29E-68	0.457272659	0.896	0.786	9.69E-64	Fibroblast	Txn1
Rpl14	2.55E-67	0.269574344	0.991	0.988	3.92E-63	Fibroblast	Rpl14
Entpd2	4.24E-67	0.525509214	0.668	0.443	6.52E-63	Fibroblast	Entpd2
Fzd4	7.75E-67	0.409140393	0.329	0.102	1.19E-62	Fibroblast	Fzd4
Tshz2	1.94E-66	0.429973708	0.871	0.723	3.00E-62	Fibroblast	Tshz2
Rpl36	2.29E-66	0.295096506	0.991	0.986	3.53E-62	Fibroblast	Rpl36
Ecm2	4.77E-66	0.394751304	0.299	0.084	7.35E-62	Fibroblast	Ecm2
Glipr2	2.04E-65	0.449785369	0.404	0.158	3.15E-61	Fibroblast	Glipr2
Serpinb6a	2.12E-65	0.497626477	0.835	0.733	3.27E-61	Fibroblast	Serpinb6a
Emilin2	8.09E-65	0.492380703	0.608	0.359	1.25E-60	Fibroblast	Emilin2
Pi16	9.24E-65	0.996901952	0.332	0.111	1.42E-60	Fibroblast	Pi16
Rpl35	1.16E-64	0.288716123	0.992	0.989	1.78E-60	Fibroblast	Rpl35
Rps18	3.02E-64	0.273690742	0.997	0.991	4.65E-60	Fibroblast	Rps18
Egfr	8.76E-64	0.479903757	0.441	0.193	1.35E-59	Fibroblast	Egfr
Mustn1	1.47E-63	0.60031744	0.533	0.282	2.27E-59	Fibroblast	Mustn1
C4b	2.53E-62	0.605284756	0.662	0.422	3.89E-58	Fibroblast	C4b
Ncoa7	2.80E-62	0.40288565	0.337	0.113	4.32E-58	Fibroblast	Ncoa7
C1s1	3.94E-62	0.358949071	0.942	0.864	6.06E-58	Fibroblast	C1s1
Cyb5a	5.04E-62	0.333320613	0.96	0.936	7.76E-58	Fibroblast	Cyb5a
Ccnl1	2.53E-61	0.498207821	0.863	0.764	3.90E-57	Fibroblast	Ccnl1
Ggt5	2.63E-61	0.387535954	0.312	0.094	4.04E-57	Fibroblast	Ggt5
Kdm6b	8.01E-61	0.768363651	0.622	0.399	1.23E-56	Fibroblast	Kdm6b
Igf1	1.11E-60	0.411663109	0.738	0.47	1.71E-56	Fibroblast	Igf1
Col5a2	2.49E-60	0.46631611	0.694	0.492	3.83E-56	Fibroblast	Col5a2
Itgb5	2.67E-60	0.398994679	0.452	0.201	4.11E-56	Fibroblast	Itgb5
Kctd12	9.50E-60	0.398925633	0.281	0.082	1.46E-55	Fibroblast	Kctd12
Ccl19	9.99E-60	0.426104543	0.321	0.098	1.54E-55	Fibroblast	Ccl19
Ccnd2	1.53E-59	0.507484317	0.704	0.464	2.36E-55	Fibroblast	Ccnd2
Man1a	1.68E-59	0.48785243	0.668	0.459	2.58E-55	Fibroblast	Man1a
Tmsb10	2.12E-59	0.320229109	0.993	0.989	3.26E-55	Fibroblast	Tmsb10
Xpnpep2	3.51E-59	0.383450138	0.285	0.085	5.40E-55	Fibroblast	Xpnpep2
Rps11	3.56E-59	0.267555443	0.986	0.987	5.48E-55	Fibroblast	Rps11
Rpl17	5.68E-59	0.290160275	0.987	0.979	8.75E-55	Fibroblast	Rpl17
Apbb1ip	1.65E-58	0.375603446	0.345	0.122	2.54E-54	Fibroblast	Apbb1ip
Glul	3.05E-58	0.60204931	0.761	0.584	4.70E-54	Fibroblast	Glul
Lama2	1.15E-57	0.413199578	0.44	0.199	1.77E-53	Fibroblast	Lama2
Rps27a	5.28E-57	0.270528121	0.995	0.986	8.14E-53	Fibroblast	Rps27a
Cndp2	1.17E-55	0.403833304	0.374	0.153	1.80E-51	Fibroblast	Cndp2
Rps9	1.25E-55	0.258540156	0.989	0.986	1.93E-51	Fibroblast	Rps9
Snx18	6.59E-55	0.411856905	0.333	0.123	1.02E-50	Fibroblast	Snx18
Gstm1	1.80E-54	0.402406349	0.959	0.938	2.77E-50	Fibroblast	Gstm1
Timp3	2.56E-54	0.368000824	0.861	0.645	3.94E-50	Fibroblast	Timp3
Lama4	5.06E-54	0.410464937	0.343	0.132	7.80E-50	Fibroblast	Lama4
Rpl12	5.37E-53	0.359593915	0.925	0.877	8.27E-49	Fibroblast	Rpl12
Arrdc3	5.92E-53	0.590076092	0.391	0.175	9.11E-49	Fibroblast	Arrdc3
Rnase4	1.03E-52	0.287808646	0.978	0.958	1.59E-48	Fibroblast	Rnase4
Rpl39	3.95E-52	0.255966324	0.992	0.988	6.08E-48	Fibroblast	Rpl39
Fgf2	8.75E-52	0.380854444	0.3	0.105	1.35E-47	Fibroblast	Fgf2
Prdx5	1.85E-51	0.426963481	0.829	0.739	2.86E-47	Fibroblast	Prdx5
Rpl29	2.69E-51	0.311262821	0.96	0.948	4.15E-47	Fibroblast	Rpl29
Vldlr	7.11E-51	0.342993814	0.343	0.128	1.10E-46	Fibroblast	Vldlr
Socs1	7.35E-51	0.943573888	0.542	0.357	1.13E-46	Fibroblast	Socs1
Loxl1	8.12E-51	0.445403139	0.828	0.749	1.25E-46	Fibroblast	Loxl1
C1qtnf7	1.85E-50	0.313461151	0.314	0.11	2.85E-46	Fibroblast	C1qtnf7
Metrnl	2.14E-50	0.589606581	0.663	0.491	3.29E-46	Fibroblast	Metrnl
Dclk1	1.62E-49	0.382845183	0.404	0.175	2.49E-45	Fibroblast	Dclk1
Mgst1	1.73E-49	0.337460922	0.95	0.914	2.67E-45	Fibroblast	Mgst1
Tgfbr3	1.76E-49	0.425563748	0.644	0.432	2.71E-45	Fibroblast	Tgfbr3
Smpdl3a	1.86E-49	0.413759316	0.384	0.171	2.86E-45	Fibroblast	Smpdl3a
Sh3pxd2b	2.77E-49	0.344931686	0.306	0.113	4.26E-45	Fibroblast	Sh3pxd2b
Rps26	4.85E-49	0.276429114	0.979	0.974	7.48E-45	Fibroblast	Rps26
Gja1	1.11E-48	0.423470266	0.449	0.216	1.71E-44	Fibroblast	Gja1
Ppic	1.21E-48	0.478364084	0.594	0.401	1.86E-44	Fibroblast	Ppic
Aldh1a2	2.14E-48	0.682772055	0.667	0.553	3.30E-44	Fibroblast	Aldh1a2
Lox	3.60E-48	0.448006488	0.524	0.29	5.55E-44	Fibroblast	Lox
Rps4x	4.19E-48	0.256691791	0.993	0.99	6.46E-44	Fibroblast	Rps4x
Vgll3	5.77E-48	0.368065376	0.328	0.13	8.89E-44	Fibroblast	Vgll3
Ramp21	7.42E-48	0.353573089	0.575	0.317	1.14E-43	Fibroblast	Ramp2
Klf13	3.53E-47	0.423551131	0.744	0.587	5.43E-43	Fibroblast	Klf13
Csf1	5.83E-47	0.417211484	0.627	0.427	8.97E-43	Fibroblast	Csf1
Fabp41	1.02E-46	0.464490474	0.323	0.126	1.58E-42	Fibroblast	Fabp4
Tacc1	4.12E-45	0.345875437	0.331	0.136	6.34E-41	Fibroblast	Tacc1
Ccl71	7.84E-45	1.119388184	0.604	0.41	1.21E-40	Fibroblast	Ccl7
Gpc3	1.20E-44	0.437828695	0.641	0.411	1.86E-40	Fibroblast	Gpc3
Zfp36	2.12E-44	0.366904001	0.958	0.964	3.26E-40	Fibroblast	Zfp36
Thap2	2.13E-44	0.342239192	0.258	0.087	3.28E-40	Fibroblast	Thap2
Akap12	2.33E-44	0.389916726	0.304	0.117	3.59E-40	Fibroblast	Akap12
Nr3c1	2.44E-44	0.421651278	0.505	0.295	3.76E-40	Fibroblast	Nr3c1
Ext1	2.70E-44	0.348144722	0.304	0.119	4.15E-40	Fibroblast	Ext1
Loxl2	4.82E-44	0.431196233	0.51	0.308	7.43E-40	Fibroblast	Loxl2
Vwa1	1.13E-43	0.334562596	0.325	0.13	1.74E-39	Fibroblast	Vwa1
Anxa3	2.57E-43	0.515698198	0.738	0.595	3.96E-39	Fibroblast	Anxa3
Spred1	3.80E-43	0.395773241	0.418	0.217	5.85E-39	Fibroblast	Spred1
Cyth3	1.38E-42	0.345801349	0.309	0.127	2.13E-38	Fibroblast	Cyth3
Blvrb	4.50E-42	0.36245816	0.482	0.28	6.93E-38	Fibroblast	Blvrb
Fosl2	8.85E-42	0.48752482	0.607	0.435	1.36E-37	Fibroblast	Fosl2
Id3	3.58E-41	0.469752444	0.917	0.902	5.52E-37	Fibroblast	Id3
Eya2	4.83E-41	0.352448204	0.299	0.123	7.44E-37	Fibroblast	Eya2
Klhl13	5.27E-41	0.31778	0.293	0.118	8.12E-37	Fibroblast	Klhl13
Jpt1	8.00E-41	0.383464588	0.875	0.79	1.23E-36	Fibroblast	Jpt1
Ptp4a1	8.68E-41	0.428228041	0.691	0.544	1.34E-36	Fibroblast	Ptp4a1
Rgl1	9.62E-41	0.335236154	0.313	0.134	1.48E-36	Fibroblast	Rgl1
Ier5	9.76E-41	0.583820982	0.822	0.77	1.50E-36	Fibroblast	Ier5
Lbp	4.86E-40	0.29076901	0.271	0.102	7.48E-36	Fibroblast	Lbp
Cd164	3.50E-39	0.423898989	0.573	0.407	5.38E-35	Fibroblast	Cd164
Rbpj	4.40E-39	0.372907162	0.347	0.169	6.78E-35	Fibroblast	Rbpj
Ablim1	6.83E-39	0.391953035	0.544	0.36	1.05E-34	Fibroblast	Ablim1
C1galt1	9.19E-39	0.319829897	0.299	0.128	1.41E-34	Fibroblast	C1galt1
Cp1	1.48E-38	0.327132005	0.631	0.375	2.28E-34	Fibroblast	Cp
Arid5a	2.07E-38	0.379649662	0.423	0.233	3.19E-34	Fibroblast	Arid5a
Cadm3	4.35E-38	0.35895189	0.497	0.298	6.69E-34	Fibroblast	Cadm3
Cpd	1.78E-37	0.291041551	0.282	0.115	2.75E-33	Fibroblast	Cpd
Rap1b	4.07E-37	0.360243137	0.788	0.689	6.27E-33	Fibroblast	Rap1b
Thy1	4.25E-37	0.422514099	0.331	0.158	6.55E-33	Fibroblast	Thy1
Rhoq	1.60E-36	0.299633069	0.28	0.116	2.46E-32	Fibroblast	Rhoq
Zeb1	2.13E-36	0.337242736	0.372	0.189	3.28E-32	Fibroblast	Zeb1
Itga5	1.20E-35	0.330040574	0.303	0.135	1.84E-31	Fibroblast	Itga5
mt-Nd2	1.53E-35	0.276269771	0.966	0.944	2.36E-31	Fibroblast	mt-Nd2
Sirpa	2.51E-35	0.305711618	0.286	0.126	3.86E-31	Fibroblast	Sirpa
Adgrd1	9.53E-35	0.407170201	0.731	0.628	1.47E-30	Fibroblast	Adgrd1
Rpl13a	2.01E-34	0.272935136	0.948	0.916	3.09E-30	Fibroblast	Rpl13a
Sdc2	2.28E-34	0.377550064	0.678	0.546	3.51E-30	Fibroblast	Sdc2
Dtnbp1	2.49E-34	0.364535381	0.594	0.44	3.83E-30	Fibroblast	Dtnbp1
Fndc3b	2.95E-34	0.358208652	0.497	0.316	4.54E-30	Fibroblast	Fndc3b
Plac9b	5.34E-34	0.359894399	0.494	0.321	8.22E-30	Fibroblast	Plac9b
Pros1	7.13E-34	0.333821668	0.449	0.271	1.10E-29	Fibroblast	Pros1
Dlc1	1.27E-33	0.381811159	0.576	0.407	1.95E-29	Fibroblast	Dlc1
Atox11	7.12E-33	0.329291961	0.834	0.778	1.10E-28	Fibroblast	Atox1
Islr	1.07E-32	0.310237388	0.7	0.534	1.65E-28	Fibroblast	Islr
Il11ra1	1.13E-32	0.342400355	0.807	0.743	1.74E-28	Fibroblast	Il11ra1
Nfia	1.97E-32	0.496903861	0.703	0.561	3.04E-28	Fibroblast	Nfia
Dram1	3.08E-32	0.255546215	0.276	0.12	4.75E-28	Fibroblast	Dram1
Pid1	5.67E-32	0.324996138	0.41	0.228	8.73E-28	Fibroblast	Pid1
St3gal2	5.75E-32	0.300892937	0.292	0.136	8.86E-28	Fibroblast	St3gal2
Scd2	9.78E-32	0.346678401	0.38	0.211	1.51E-27	Fibroblast	Scd2
Hacd1	1.71E-31	0.307488187	0.326	0.17	2.63E-27	Fibroblast	Hacd1
Heg1	1.73E-31	0.341865364	0.818	0.75	2.66E-27	Fibroblast	Heg1
Vat1	1.86E-31	0.32958359	0.617	0.459	2.86E-27	Fibroblast	Vat1
Cks1b	2.84E-31	0.339544699	0.423	0.257	4.37E-27	Fibroblast	Cks1b
Il3ra	4.20E-31	0.312001991	0.38	0.212	6.47E-27	Fibroblast	Il3ra
Cd302	4.72E-31	0.356752871	0.806	0.767	7.27E-27	Fibroblast	Cd302
Mxra7	1.75E-30	0.337569063	0.477	0.318	2.70E-26	Fibroblast	Mxra7
Rock2	3.18E-30	0.351463865	0.528	0.37	4.91E-26	Fibroblast	Rock2
Hic1	5.25E-30	0.353972729	0.311	0.158	8.09E-26	Fibroblast	Hic1
Rpl30	1.48E-29	0.280777162	0.931	0.901	2.29E-25	Fibroblast	Rpl30
C1qtnf6	1.32E-28	0.25770566	0.256	0.115	2.04E-24	Fibroblast	C1qtnf6
Ripk1	4.79E-28	0.312028673	0.381	0.221	7.37E-24	Fibroblast	Ripk1
Bicc1	5.38E-28	0.320926375	0.606	0.463	8.29E-24	Fibroblast	Bicc1
Csnk1a1	8.01E-28	0.321603698	0.729	0.616	1.23E-23	Fibroblast	Csnk1a1
Ifi203	1.44E-27	0.486971329	0.522	0.38	2.22E-23	Fibroblast	Ifi203
Tpst1	3.03E-27	0.344580156	0.519	0.368	4.67E-23	Fibroblast	Tpst1
Litaf	5.05E-27	0.337079625	0.616	0.498	7.78E-23	Fibroblast	Litaf
Hspg2	1.23E-26	0.32753252	0.578	0.434	1.90E-22	Fibroblast	Hspg2
Tnfrsf1a	2.66E-26	0.313632253	0.732	0.644	4.09E-22	Fibroblast	Tnfrsf1a
Jmjd1c	2.70E-26	0.28959549	0.321	0.173	4.16E-22	Fibroblast	Jmjd1c
Lrrc8a	7.44E-26	0.395536065	0.434	0.285	1.15E-21	Fibroblast	Lrrc8a
Prdx6	1.01E-25	0.321868026	0.547	0.417	1.55E-21	Fibroblast	Prdx6
Gadd45a	1.52E-25	0.391460674	0.263	0.13	2.34E-21	Fibroblast	Gadd45a
Ltbp4	2.49E-25	0.285549108	0.763	0.679	3.83E-21	Fibroblast	Ltbp4
Ppp1r14b	2.54E-25	0.353428921	0.614	0.494	3.92E-21	Fibroblast	Ppp1r14b
Arhgap20	2.70E-25	0.254726761	0.334	0.186	4.16E-21	Fibroblast	Arhgap20
Atf5	6.39E-25	0.327433774	0.479	0.332	9.84E-21	Fibroblast	Atf5
Sik1	3.93E-24	0.300651592	0.31	0.17	6.05E-20	Fibroblast	Sik1
Wnt5a	5.23E-24	0.31211414	0.286	0.152	8.06E-20	Fibroblast	Wnt5a
Hexa	5.40E-24	0.296220365	0.503	0.373	8.31E-20	Fibroblast	Hexa
Igsf8	1.39E-23	0.284713727	0.551	0.422	2.14E-19	Fibroblast	Igsf8
Cotl11	7.42E-23	0.251174242	0.504	0.335	1.14E-18	Fibroblast	Cotl1
Cnrip1	9.03E-23	0.27246434	0.301	0.168	1.39E-18	Fibroblast	Cnrip1
Akap13	1.01E-22	0.306146636	0.417	0.276	1.55E-18	Fibroblast	Akap13
Zcchc24	1.49E-22	0.293685454	0.373	0.236	2.30E-18	Fibroblast	Zcchc24
Chp1	2.09E-22	0.27577593	0.434	0.298	3.21E-18	Fibroblast	Chp1
Reep3	2.21E-22	0.276679866	0.403	0.266	3.40E-18	Fibroblast	Reep3
Nr1h3	2.40E-22	0.250902815	0.277	0.149	3.70E-18	Fibroblast	Nr1h3
Golim4	3.17E-22	0.267374553	0.284	0.153	4.88E-18	Fibroblast	Golim4
Ccng2	3.53E-22	0.290063885	0.336	0.201	5.44E-18	Fibroblast	Ccng2
Antxr1	3.82E-22	0.328201548	0.397	0.266	5.88E-18	Fibroblast	Antxr1
Idh1	4.76E-21	0.282471387	0.421	0.291	7.34E-17	Fibroblast	Idh1
Calu	5.31E-21	0.282408609	0.652	0.553	8.18E-17	Fibroblast	Calu
Scpep1	7.48E-21	0.25939149	0.35	0.215	1.15E-16	Fibroblast	Scpep1
Pcolce	7.75E-21	0.315621554	0.891	0.887	1.19E-16	Fibroblast	Pcolce
Ccdc12	1.15E-20	0.274876363	0.568	0.465	1.77E-16	Fibroblast	Ccdc12
Pxdc1	1.20E-20	0.29075689	0.263	0.143	1.84E-16	Fibroblast	Pxdc1
Celf2	1.32E-20	0.25716675	0.801	0.74	2.03E-16	Fibroblast	Celf2
AI413582	2.85E-20	0.251882239	0.321	0.193	4.39E-16	Fibroblast	AI413582
Dpysl2	3.00E-20	0.279666452	0.715	0.6	4.62E-16	Fibroblast	Dpysl2
Calml4	6.59E-20	0.254572592	0.348	0.216	1.02E-15	Fibroblast	Calml4
Lasp1	6.96E-20	0.270283461	0.387	0.259	1.07E-15	Fibroblast	Lasp1
Medag	9.00E-20	0.302461091	0.518	0.39	1.39E-15	Fibroblast	Medag
Id2	9.81E-20	0.306445383	0.502	0.364	1.51E-15	Fibroblast	Id2
Dbn1	1.18E-19	0.28641807	0.398	0.273	1.82E-15	Fibroblast	Dbn1
Ifi211	1.50E-19	0.289688908	0.584	0.478	2.31E-15	Fibroblast	Ifi211
Tnfsf12	2.06E-19	0.264321508	0.507	0.383	3.17E-15	Fibroblast	Tnfsf12
Mycbp2	2.50E-19	0.272271965	0.37	0.244	3.85E-15	Fibroblast	Mycbp2
Uqcc2	4.01E-19	0.293707385	0.701	0.635	6.17E-15	Fibroblast	Uqcc2
Efemp2	8.92E-19	0.250116894	0.631	0.543	1.37E-14	Fibroblast	Efemp2
Ctdsp2	1.59E-18	0.251075388	0.567	0.452	2.45E-14	Fibroblast	Ctdsp2
Gng11	2.14E-18	0.263344837	0.404	0.277	3.30E-14	Fibroblast	Gng11
Cebpb	3.06E-18	0.369928894	0.959	0.981	4.71E-14	Fibroblast	Cebpb
Nfil3	3.85E-18	0.321834212	0.434	0.321	5.93E-14	Fibroblast	Nfil3
2610001J05Rik	2.10E-17	0.257133595	0.605	0.515	3.24E-13	Fibroblast	2610001J05Rik
Sdcbp	2.44E-17	0.251648909	0.732	0.689	3.76E-13	Fibroblast	Sdcbp
Palm	4.05E-17	0.25163348	0.37	0.258	6.23E-13	Fibroblast	Palm
B4galt1	5.72E-17	0.332046583	0.585	0.49	8.81E-13	Fibroblast	B4galt1
Lima1	2.56E-16	0.275784513	0.603	0.517	3.94E-12	Fibroblast	Lima1
Epb41l2	3.54E-16	0.273043152	0.442	0.331	5.46E-12	Fibroblast	Epb41l2
Ypel3	4.47E-16	0.278053364	0.612	0.527	6.88E-12	Fibroblast	Ypel3
Il6st	7.93E-16	0.251696882	0.593	0.51	1.22E-11	Fibroblast	Il6st
Maff	3.74E-15	0.469460721	0.535	0.457	5.76E-11	Fibroblast	Maff
Gnpnat1	7.34E-15	0.253273568	0.324	0.224	1.13E-10	Fibroblast	Gnpnat1
Adamts1	7.41E-15	0.272746114	0.584	0.464	1.14E-10	Fibroblast	Adamts1
Arih1	8.76E-15	0.295879398	0.326	0.226	1.35E-10	Fibroblast	Arih1
Arl4a	8.92E-15	0.296740945	0.656	0.595	1.37E-10	Fibroblast	Arl4a
Insig1	3.92E-14	0.287561186	0.268	0.165	6.04E-10	Fibroblast	Insig1
Atp1b3	5.19E-14	0.251143358	0.399	0.298	8.00E-10	Fibroblast	Atp1b3
Sep-08	5.96E-14	0.251991845	0.408	0.315	9.18E-10	Fibroblast	Sep-08
Pim1	8.28E-14	0.399959284	0.567	0.484	1.28E-09	Fibroblast	Pim1
Gda	3.87E-13	0.253851459	0.473	0.378	5.96E-09	Fibroblast	Gda
Usp2	5.24E-12	0.282060148	0.282	0.193	8.06E-08	Fibroblast	Usp2
Zc3hav1	6.38E-12	0.25777957	0.366	0.271	9.83E-08	Fibroblast	Zc3hav1
Ppp1r15a	4.51E-11	0.332218077	0.775	0.802	6.94E-07	Fibroblast	Ppp1r15a
Spry2	5.71E-11	0.498869233	0.429	0.344	8.80E-07	Fibroblast	Spry2
Ifi27l2a1	1.66E-09	0.298775794	0.83	0.846	2.56E-05	Fibroblast	Ifi27l2a
Slc39a1	2.11E-08	0.306798626	0.556	0.493	0.000325339	Fibroblast	Slc39a1
Eprs	2.50E-08	0.282158263	0.402	0.342	0.000384724	Fibroblast	Eprs
Rcan1	2.41E-06	0.334940491	0.288	0.23	0.037117792	Fibroblast	Rcan1
Ifitm1	2.16E-225	1.781855239	0.766	0.178	3.33E-221	FALC	Ifitm1
Sparcl11	6.46E-220	1.252476406	0.796	0.169	9.95E-216	FALC	Sparcl1
Matn2	3.69E-214	1.067969494	0.517	0.052	5.68E-210	FALC	Matn2
Igf11	1.65E-202	1.48941663	0.949	0.477	2.55E-198	FALC	Igf1
Sult1e11	9.84E-178	1.424379499	0.838	0.243	1.52E-173	FALC	Sult1e1
Cxcl121	2.73E-173	1.31781675	0.902	0.303	4.21E-169	FALC	Cxcl12
Gpx31	7.79E-167	1.313980187	0.998	0.781	1.20E-162	FALC	Gpx3
Penk1	1.50E-160	1.267486061	0.949	0.371	2.32E-156	FALC	Penk
Crispld2	1.53E-151	1.006063072	0.57	0.111	2.36E-147	FALC	Crispld2
Fmo2	9.26E-147	1.075176477	0.564	0.111	1.43E-142	FALC	Fmo2
Spon2	3.94E-135	1.153926622	0.847	0.388	6.07E-131	FALC	Spon2
Mylk	3.30E-132	0.892225697	0.483	0.09	5.09E-128	FALC	Mylk
Igfbp7	5.53E-129	0.743568206	0.996	0.991	8.51E-125	FALC	Igfbp7
Lox1	6.56E-122	1.001878805	0.749	0.29	1.01E-117	FALC	Lox
Mfap2	2.64E-121	0.996235979	0.711	0.271	4.06E-117	FALC	Mfap2
Ccl191	4.12E-118	0.85569338	0.5	0.102	6.34E-114	FALC	Ccl19
Ntrk21	4.66E-118	0.713659791	0.532	0.117	7.18E-114	FALC	Ntrk2
Plac81	3.27E-117	1.164317959	0.704	0.25	5.03E-113	FALC	Plac8
Ramp1	5.16E-116	0.683835139	0.289	0.027	7.95E-112	FALC	Ramp1
Dpt1	1.97E-115	0.756913992	0.94	0.357	3.04E-111	FALC	Dpt
3632451O06Rik	5.45E-114	0.69178886	0.434	0.081	8.40E-110	FALC	3632451O06Rik
Lpl1	8.53E-114	0.838813025	0.772	0.26	1.31E-109	FALC	Lpl
Ctsh1	1.79E-110	0.860209068	0.762	0.319	2.76E-106	FALC	Ctsh
Gsn1	6.98E-107	0.774426494	1	0.987	1.07E-102	FALC	Gsn
Lum1	5.77E-102	1.016651606	0.734	0.276	8.89E-98	FALC	Lum
Ms4a4d1	7.23E-101	0.772763211	0.777	0.32	1.11E-96	FALC	Ms4a4d
Rbp41	2.48E-99	0.78447444	0.53	0.14	3.82E-95	FALC	Rbp4
Col15a11	3.29E-97	0.82279014	0.745	0.332	5.07E-93	FALC	Col15a1
Htra31	9.70E-97	0.954356799	0.921	0.638	1.49E-92	FALC	Htra3
Cyp1b11	1.76E-96	0.814344687	0.709	0.265	2.70E-92	FALC	Cyp1b1
Col6a51	1.23E-93	0.980885845	0.687	0.309	1.90E-89	FALC	Col6a5
Bgn1	7.34E-93	0.912203314	0.9	0.628	1.13E-88	FALC	Bgn
Olfml3	2.17E-92	0.929299505	0.834	0.526	3.34E-88	FALC	Olfml3
Avpr1a	6.86E-92	0.49582065	0.268	0.031	1.06E-87	FALC	Avpr1a
Ebf11	3.99E-87	0.512658392	0.828	0.283	6.14E-83	FALC	Ebf1
Plpp31	1.28E-84	0.614448913	0.974	0.645	1.97E-80	FALC	Plpp3
Gem	4.99E-84	1.131463726	0.753	0.4	7.69E-80	FALC	Gem
Kazald1	2.49E-83	0.688542378	0.432	0.114	3.84E-79	FALC	Kazald1
Rspo31	3.53E-83	0.612940476	0.613	0.199	5.44E-79	FALC	Rspo3
Osr2	9.69E-82	0.663759867	0.3	0.048	1.49E-77	FALC	Osr2
Slc29a11	2.25E-79	0.65264238	0.789	0.419	3.46E-75	FALC	Slc29a1
Inhbb	3.51E-78	0.438684116	0.26	0.037	5.40E-74	FALC	Inhbb
Ly6a1	2.69E-77	0.663499158	0.987	0.847	4.15E-73	FALC	Ly6a
Slit31	8.62E-76	0.67513975	0.781	0.441	1.33E-71	FALC	Slit3
Mmp21	9.96E-76	0.625947247	0.523	0.165	1.53E-71	FALC	Mmp2
Inmt1	1.06E-74	0.996270989	0.568	0.189	1.63E-70	FALC	Inmt
Tcf211	4.25E-72	0.661610904	0.521	0.17	6.55E-68	FALC	Tcf21
Cygb1	1.20E-70	0.642913875	0.666	0.272	1.85E-66	FALC	Cygb
Serpinf11	2.29E-69	0.701890333	0.898	0.683	3.52E-65	FALC	Serpinf1
Cebpd1	2.41E-69	0.657593569	0.972	0.792	3.72E-65	FALC	Cebpd
Lrp11	4.00E-69	0.616896582	0.881	0.65	6.16E-65	FALC	Lrp1
Gdf101	5.65E-69	0.676203705	0.572	0.194	8.70E-65	FALC	Gdf10
Id21	5.05E-68	0.923884393	0.685	0.357	7.78E-64	FALC	Id2
Slc16a21	2.86E-67	0.465463299	0.389	0.102	4.41E-63	FALC	Slc16a2
Itih51	5.63E-64	0.613627164	0.738	0.361	8.67E-60	FALC	Itih5
Svep11	1.40E-63	0.48414124	0.683	0.258	2.16E-59	FALC	Svep1
Vwa11	9.30E-62	0.525505258	0.438	0.14	1.43E-57	FALC	Vwa1
Srpx1	9.01E-61	0.676220304	0.657	0.335	1.39E-56	FALC	Srpx
Cd63	6.56E-60	0.447077978	0.987	0.961	1.01E-55	FALC	Cd63
C4b1	4.65E-59	0.914238065	0.713	0.447	7.16E-55	FALC	C4b
Man2a11	1.65E-58	0.631300568	0.753	0.471	2.54E-54	FALC	Man2a1
C1qtnf71	3.01E-58	0.537551009	0.4	0.125	4.64E-54	FALC	C1qtnf7
Nr4a2	6.00E-58	0.942328578	0.428	0.148	9.25E-54	FALC	Nr4a2
Tnfaip21	6.27E-55	0.706239857	0.653	0.324	9.66E-51	FALC	Tnfaip2
Adh11	1.53E-53	0.497595766	0.394	0.122	2.36E-49	FALC	Adh1
Dpep11	2.76E-53	0.34875702	0.774	0.339	4.24E-49	FALC	Dpep1
Fmo11	1.02E-51	0.430729379	0.33	0.091	1.57E-47	FALC	Fmo1
Clec3b1	6.08E-51	0.469234521	0.981	0.824	9.37E-47	FALC	Clec3b
Emilin1	1.55E-50	0.529480626	0.587	0.297	2.39E-46	FALC	Emilin1
Mfge8	1.08E-49	0.707118156	0.685	0.439	1.67E-45	FALC	Mfge8
Hk21	2.89E-49	0.667690853	0.43	0.154	4.45E-45	FALC	Hk2
Pdgfrb	3.70E-49	0.387865766	0.334	0.099	5.70E-45	FALC	Pdgfrb
Lpar11	3.95E-49	0.415975779	0.406	0.136	6.08E-45	FALC	Lpar1
Gja11	1.29E-48	0.563565952	0.53	0.236	1.98E-44	FALC	Gja1
Ggt51	1.24E-47	0.443883205	0.36	0.116	1.90E-43	FALC	Ggt5
Prrx11	1.96E-47	0.468431688	0.468	0.189	3.03E-43	FALC	Prrx1
Ly6c11	4.71E-47	0.350930887	0.732	0.357	7.25E-43	FALC	Ly6c1
Gadd45g1	1.59E-46	0.67146648	0.636	0.33	2.44E-42	FALC	Gadd45g
Scara51	1.29E-45	0.460360621	0.694	0.366	1.98E-41	FALC	Scara5
Adamts41	1.65E-45	0.586483762	0.355	0.114	2.55E-41	FALC	Adamts4
Aox3	9.47E-45	0.385658183	0.281	0.078	1.46E-40	FALC	Aox3
Pbx1	5.64E-44	0.528152798	0.751	0.544	8.68E-40	FALC	Pbx1
G0s21	1.07E-43	0.46366583	0.417	0.156	1.65E-39	FALC	G0s2
Thbs11	1.79E-43	0.745673808	0.474	0.199	2.75E-39	FALC	Thbs1
Phlda11	3.31E-43	0.515704452	0.872	0.598	5.10E-39	FALC	Phlda1
Tnfaip61	5.55E-43	0.515408148	0.685	0.36	8.55E-39	FALC	Tnfaip6
Spon11	1.78E-42	0.597151099	0.481	0.226	2.75E-38	FALC	Spon1
Ramp22	2.22E-41	0.547599036	0.621	0.345	3.41E-37	FALC	Ramp2
Steap41	6.53E-41	0.565990714	0.651	0.389	1.01E-36	FALC	Steap4
Smoc21	1.51E-40	0.755137217	0.472	0.227	2.32E-36	FALC	Smoc2
Col4a11	2.05E-40	0.326067706	0.649	0.311	3.15E-36	FALC	Col4a1
Cd3021	5.79E-40	0.480300742	0.879	0.762	8.92E-36	FALC	Cd302
Cp2	9.96E-40	0.559402108	0.698	0.4	1.53E-35	FALC	Cp
Ftl11	1.19E-39	0.301741976	1	0.998	1.83E-35	FALC	Ftl1
Steap31	1.33E-39	0.419440896	0.457	0.196	2.05E-35	FALC	Steap3
F3	1.66E-38	0.593947592	0.43	0.197	2.56E-34	FALC	F3
Mt11	1.19E-37	0.491302988	0.977	0.975	1.83E-33	FALC	Mt1
Lrrc171	1.02E-36	0.336590653	0.332	0.115	1.57E-32	FALC	Lrrc17
Pdgfra1	1.25E-36	0.388213812	0.587	0.29	1.92E-32	FALC	Pdgfra
Apoe1	4.62E-35	0.58140301	0.983	0.942	7.12E-31	FALC	Apoe
Tnxb1	5.81E-34	0.361322255	0.774	0.524	8.96E-30	FALC	Tnxb
Epas1	7.08E-34	0.336833724	0.277	0.092	1.09E-29	FALC	Epas1
S1pr3	6.68E-33	0.319068248	0.253	0.079	1.03E-28	FALC	S1pr3
Bambi	7.57E-33	0.509292131	0.421	0.198	1.17E-28	FALC	Bambi
Myc1	1.73E-32	0.654278012	0.564	0.335	2.66E-28	FALC	Myc
Pcolce1	2.00E-32	0.437394755	0.926	0.882	3.08E-28	FALC	Pcolce
Rpl22l1	2.87E-32	0.310362942	0.974	0.974	4.41E-28	FALC	Rpl22l1
Gpm6b1	3.02E-32	0.357940518	0.338	0.132	4.65E-28	FALC	Gpm6b
Adamts15	5.85E-32	0.370157715	0.298	0.11	9.02E-28	FALC	Adamts15
Bicc11	6.72E-32	0.468096216	0.677	0.472	1.04E-27	FALC	Bicc1
Emp11	1.25E-31	0.464207208	0.566	0.311	1.93E-27	FALC	Emp1
Pik3r1	9.13E-31	0.507305704	0.615	0.416	1.41E-26	FALC	Pik3r1
Txn11	2.02E-30	0.409715812	0.877	0.803	3.12E-26	FALC	Txn1
Vcam11	2.12E-30	0.394238752	0.44	0.213	3.26E-26	FALC	Vcam1
Sfrp11	7.08E-30	0.425448952	0.389	0.164	1.09E-25	FALC	Sfrp1
Adamts21	8.31E-30	0.391837789	0.713	0.516	1.28E-25	FALC	Adamts2
Il11ra11	1.41E-29	0.398380515	0.84	0.747	2.17E-25	FALC	Il11ra1
Bmyc	3.17E-29	0.513431014	0.572	0.37	4.89E-25	FALC	Bmyc
Ndn1	8.53E-29	0.414593127	0.623	0.401	1.31E-24	FALC	Ndn
Fscn1	1.32E-28	0.364993898	0.334	0.143	2.04E-24	FALC	Fscn1
Slc43a31	2.89E-28	0.415996115	0.811	0.654	4.46E-24	FALC	Slc43a3
Cdkn1c	1.06E-27	0.422458707	0.368	0.172	1.63E-23	FALC	Cdkn1c
Itm2a	1.79E-27	0.439255359	0.417	0.212	2.76E-23	FALC	Itm2a
Ifi2071	2.60E-27	0.323991387	0.434	0.208	4.00E-23	FALC	Ifi207
Nav11	3.87E-27	0.336949527	0.474	0.247	5.96E-23	FALC	Nav1
Fcgrt1	8.20E-27	0.384953819	0.781	0.64	1.26E-22	FALC	Fcgrt
Btg1	1.34E-25	0.449409335	0.836	0.744	2.06E-21	FALC	Btg1
Selenop2	3.09E-25	0.273774903	0.964	0.906	4.76E-21	FALC	Selenop
Fbn11	3.71E-25	0.288163875	0.657	0.435	5.72E-21	FALC	Fbn1
Vldlr1	1.02E-24	0.441471527	0.334	0.158	1.58E-20	FALC	Vldlr
Mgst11	5.45E-24	0.330254379	0.96	0.917	8.39E-20	FALC	Mgst1
Col4a21	9.60E-24	0.27669018	0.428	0.212	1.48E-19	FALC	Col4a2
Maged2	1.13E-23	0.576111814	0.574	0.423	1.74E-19	FALC	Maged2
Meis2	1.37E-23	0.370227914	0.634	0.461	2.11E-19	FALC	Meis2
Tshz21	1.77E-23	0.366417504	0.838	0.747	2.72E-19	FALC	Tshz2
Scn7a1	1.79E-23	0.264123429	0.391	0.183	2.76E-19	FALC	Scn7a
Sned11	2.09E-23	0.319449677	0.415	0.211	3.21E-19	FALC	Sned1
Enc11	2.81E-23	0.446248153	0.281	0.118	4.33E-19	FALC	Enc1
Pid11	3.36E-23	0.434770744	0.434	0.249	5.18E-19	FALC	Pid1
Islr1	4.92E-23	0.392633473	0.709	0.555	7.58E-19	FALC	Islr
Chchd7	7.11E-23	0.346588805	0.391	0.211	1.10E-18	FALC	Chchd7
C1s11	1.30E-22	0.372464197	0.915	0.878	2.01E-18	FALC	C1s1
Il61	2.28E-22	0.555389124	0.462	0.252	3.52E-18	FALC	Il6
Eln	3.50E-22	0.679021261	0.504	0.331	5.39E-18	FALC	Eln
Kdelr3	3.69E-22	0.346909948	0.319	0.158	5.68E-18	FALC	Kdelr3
Aebp1	5.14E-22	0.266229171	0.968	0.974	7.92E-18	FALC	Aebp1
Alas1	8.21E-22	0.411966685	0.457	0.284	1.26E-17	FALC	Alas1
Sparc	1.95E-21	0.251300542	0.998	0.992	3.00E-17	FALC	Sparc
Arl4a1	3.61E-21	0.505533196	0.698	0.597	5.56E-17	FALC	Arl4a
Dclk11	3.62E-21	0.354846673	0.391	0.207	5.58E-17	FALC	Dclk1
Nsg11	3.67E-21	0.288704727	0.366	0.183	5.65E-17	FALC	Nsg1
Ltbp11	4.15E-21	0.275479973	0.4	0.199	6.40E-17	FALC	Ltbp1
Gpnmb	7.07E-21	0.403566986	0.287	0.137	1.09E-16	FALC	Gpnmb
Lamc11	2.36E-20	0.30896049	0.532	0.333	3.63E-16	FALC	Lamc1
Tgfbr31	3.54E-20	0.373398723	0.626	0.463	5.45E-16	FALC	Tgfbr3
Itgb51	6.35E-20	0.352865417	0.413	0.24	9.77E-16	FALC	Itgb5
Cadm31	8.29E-20	0.411913689	0.494	0.325	1.28E-15	FALC	Cadm3
Adamts11	1.11E-19	0.442848301	0.63	0.473	1.71E-15	FALC	Adamts1
Deptor	1.73E-19	0.299707945	0.272	0.125	2.67E-15	FALC	Deptor
Ldha	2.27E-19	0.358378597	0.83	0.761	3.49E-15	FALC	Ldha
Plod2	5.26E-19	0.350382471	0.36	0.206	8.10E-15	FALC	Plod2
Id31	1.56E-18	0.422974942	0.917	0.904	2.40E-14	FALC	Id3
Sod31	2.82E-18	0.337110487	0.798	0.682	4.34E-14	FALC	Sod3
Ltbp41	3.32E-18	0.347706719	0.766	0.689	5.11E-14	FALC	Ltbp4
Ier51	7.18E-18	0.393183964	0.828	0.776	1.11E-13	FALC	Ier5
Colgalt1	1.25E-17	0.297124095	0.383	0.229	1.93E-13	FALC	Colgalt1
Acly	1.27E-17	0.394647493	0.549	0.412	1.95E-13	FALC	Acly
Prrx2	2.31E-17	0.302909516	0.404	0.246	3.56E-13	FALC	Prrx2
Tceal9	2.42E-17	0.348533523	0.791	0.736	3.73E-13	FALC	Tceal9
Sbno21	3.23E-17	0.494893409	0.594	0.468	4.98E-13	FALC	Sbno2
Cd320	4.64E-17	0.284950994	0.294	0.151	7.15E-13	FALC	Cd320
Rbp11	7.03E-17	0.295915053	0.853	0.775	1.08E-12	FALC	Rbp1
Dram11	1.22E-16	0.273783899	0.281	0.14	1.87E-12	FALC	Dram1
Pros11	1.72E-16	0.299365491	0.453	0.295	2.65E-12	FALC	Pros1
Pdia6	5.14E-16	0.284617828	0.917	0.872	7.92E-12	FALC	Pdia6
Lsp11	6.34E-16	0.281628017	0.432	0.254	9.77E-12	FALC	Lsp1
Slfn51	6.61E-16	0.265600766	0.468	0.289	1.02E-11	FALC	Slfn5
Dhrs3	9.07E-16	0.351247421	0.5	0.368	1.40E-11	FALC	Dhrs3
Osmr1	1.01E-15	0.321881951	0.396	0.243	1.55E-11	FALC	Osmr
Des1	1.09E-15	0.331927424	0.56	0.408	1.67E-11	FALC	Des
Tnfrsf1a1	1.52E-15	0.280260535	0.738	0.655	2.35E-11	FALC	Tnfrsf1a
Hp1	2.89E-15	0.602837625	0.577	0.426	4.46E-11	FALC	Hp
Pmp22	3.00E-15	0.339760748	0.798	0.73	4.62E-11	FALC	Pmp22
Rack1	6.92E-15	0.25720191	0.874	0.846	1.07E-10	FALC	Rack1
Nfil31	1.30E-14	0.351111405	0.474	0.33	2.00E-10	FALC	Nfil3
Vit	1.33E-14	0.314936237	0.564	0.432	2.04E-10	FALC	Vit
Fkbp7	1.62E-14	0.314187365	0.687	0.597	2.50E-10	FALC	Fkbp7
Tfpi	2.32E-14	0.266433274	0.368	0.226	3.57E-10	FALC	Tfpi
Ccnd21	2.73E-14	0.279076287	0.638	0.505	4.21E-10	FALC	Ccnd2
Col5a11	5.17E-14	0.272437911	0.515	0.374	7.97E-10	FALC	Col5a1
Lmo21	5.53E-14	0.251755857	0.27	0.137	8.52E-10	FALC	Lmo2
Lamp2	7.22E-14	0.251184969	0.843	0.779	1.11E-09	FALC	Lamp2
Kcnq1ot1	7.42E-14	0.287104824	0.494	0.347	1.14E-09	FALC	Kcnq1ot1
Impdh2	8.45E-14	0.288212945	0.591	0.493	1.30E-09	FALC	Impdh2
Mt21	1.24E-13	0.335772324	0.902	0.888	1.91E-09	FALC	Mt2
Loxl11	2.38E-13	0.288639167	0.8	0.764	3.67E-09	FALC	Loxl1
Tspan3	2.70E-13	0.251844748	0.715	0.622	4.16E-09	FALC	Tspan3
Dnajc25	5.48E-13	0.258276145	0.353	0.226	8.44E-09	FALC	Dnajc25
Has11	1.26E-12	0.602679208	0.549	0.418	1.93E-08	FALC	Has1
Sult5a11	1.56E-12	0.316308459	0.366	0.232	2.41E-08	FALC	Sult5a1
Atp2a2	1.69E-12	0.309028375	0.566	0.462	2.60E-08	FALC	Atp2a2
Igsf81	1.95E-12	0.257028289	0.555	0.438	3.00E-08	FALC	Igsf8
Lrpap1	2.93E-12	0.264576294	0.717	0.656	4.51E-08	FALC	Lrpap1
Srm	3.60E-12	0.310405622	0.46	0.347	5.55E-08	FALC	Srm
Nr4a3	5.96E-12	0.289621379	0.266	0.151	9.18E-08	FALC	Nr4a3
Usp53	6.85E-12	0.382333018	0.257	0.152	1.05E-07	FALC	Usp53
Slc3a2	1.12E-11	0.304052811	0.643	0.572	1.73E-07	FALC	Slc3a2
Tcf4	1.76E-11	0.301981923	0.536	0.43	2.70E-07	FALC	Tcf4
Id41	1.94E-11	0.343608189	0.46	0.334	2.98E-07	FALC	Id4
Col5a21	2.21E-11	0.252336678	0.621	0.529	3.40E-07	FALC	Col5a2
Gadd45b1	2.95E-11	0.358177606	0.538	0.436	4.55E-07	FALC	Gadd45b
Irs2	3.69E-11	0.296051356	0.309	0.193	5.68E-07	FALC	Irs2
Lcn2	3.94E-11	0.4198706	0.304	0.191	6.07E-07	FALC	Lcn2
Meg3	7.15E-11	0.608903791	0.76	0.794	1.10E-06	FALC	Meg3
Hmgcs21	7.90E-11	0.34506669	0.447	0.332	1.22E-06	FALC	Hmgcs2
Slc25a5	1.98E-10	0.35759099	0.685	0.661	3.05E-06	FALC	Slc25a5
Il33	2.21E-10	0.455950603	0.606	0.558	3.40E-06	FALC	Il33
Ifi2031	2.48E-10	0.434463274	0.513	0.4	3.82E-06	FALC	Ifi203
Ifi2051	3.44E-10	0.250571388	0.723	0.621	5.31E-06	FALC	Ifi205
Socs31	3.94E-10	0.256293151	0.889	0.886	6.08E-06	FALC	Socs3
Tpst11	4.31E-10	0.268744718	0.491	0.392	6.64E-06	FALC	Tpst1
Dpysl3	4.94E-10	0.257636913	0.44	0.342	7.60E-06	FALC	Dpysl3
Tspan4	4.98E-10	0.271804945	0.585	0.496	7.67E-06	FALC	Tspan4
Timp1	5.94E-10	0.298747237	0.304	0.196	9.14E-06	FALC	Timp1
Serpine21	7.77E-10	0.387242201	0.402	0.271	1.20E-05	FALC	Serpine2
Tmem167	7.80E-10	0.25212523	0.657	0.608	1.20E-05	FALC	Tmem167
Mmp19	8.24E-10	0.274802129	0.415	0.308	1.27E-05	FALC	Mmp19
Nrip11	9.59E-10	0.259582654	0.436	0.322	1.48E-05	FALC	Nrip1
Bhlhe40	1.52E-09	0.355757682	0.332	0.231	2.34E-05	FALC	Bhlhe40
Hspe1	3.10E-09	0.264115275	0.874	0.854	4.78E-05	FALC	Hspe1
Midn	3.46E-09	0.285401613	0.506	0.412	5.34E-05	FALC	Midn
Tmem176b1	4.83E-09	0.303172721	0.868	0.797	7.44E-05	FALC	Tmem176b
Nop58	8.16E-09	0.287260558	0.421	0.332	0.000125637	FALC	Nop58
C1qtnf2	1.20E-08	0.263665273	0.251	0.162	0.00018418	FALC	C1qtnf2
Mif	3.08E-08	0.252227458	0.626	0.572	0.000474832	FALC	Mif
Cfh	3.49E-08	0.257147209	0.413	0.321	0.000537343	FALC	Cfh
Nbl12	3.95E-08	0.307719297	0.911	0.919	0.000609179	FALC	Nbl1
Adam331	6.09E-08	0.313329235	0.462	0.374	0.000938691	FALC	Adam33
Fst1	8.14E-08	0.270731271	0.402	0.287	0.001253197	FALC	Fst
Pim11	2.14E-07	0.259919361	0.56	0.496	0.00329553	FALC	Pim1
Eprs1	1.10E-06	0.286592846	0.417	0.348	0.016981168	FALC	Eprs
Selenbp1	1.25E-06	0.294565429	0.385	0.301	0.019318152	FALC	Selenbp1
Hspd1	1.61E-05	0.254172472	0.623	0.603	0.248034989	FALC	Hspd1
Maff1	2.32E-05	0.264579903	0.526	0.469	0.357423481	FALC	Maff
Herpud1	3.05E-05	0.264491532	0.485	0.442	0.470175301	FALC	Herpud1
Igfbp31	4.06E-05	0.562294445	0.37	0.311	0.625938164	FALC	Igfbp3
Tmem176a1	0.000306888	0.32948126	0.7	0.708	1	FALC	Tmem176a
Odc1	0.000679004	0.298534412	0.551	0.533	1	FALC	Odc1
Sod2	0.001499357	0.25806332	0.477	0.465	1	FALC	Sod2
Cebpb1	0.003922229	0.264844472	0.951	0.979	1	FALC	Cebpb
Mgp1	0.00562025	0.362815992	0.666	0.779	1	FALC	Mgp
