# Supplementary material for: Stromal Cells Covering Omental Fat-Associated Lymphoid Clusters Trigger Formation of Neutrophil Aggregates to Capture Peritoneal Contaminants
Source: Immunity. 2020 Apr 14;52(4):700–715.e6. doi: 10.1016/j.immuni.2020.03.011 (PMC7156918; doi:10.1016/j.immuni.2020.03.011)
Supplement: Table S4 — List of DEGs between Omentum Mesothelium and Epidydimal Fat Pad Mesothelium, Related to Figure 1 Differentially expressed genes were identified as genes with an adjusted p value cutoff set to 0.05 for a log-fold change threshold of 0 (Buechler et al., 2019). [file mmc3.csv]

	baseMean	log2FoldChange	lfcSE	pvalue	padj
Gnai3	5094.548034	0.595755214	0.239206087	0.005079136	0.048600455
Cdc45	318.4972804	0.2672132	0.296790582	0.266925813	0.565928794
H19	1.179600161	0.046707674	0.495313515	0.349037451	NA
Scml2	107.1341287	0.303802966	0.405559116	0.256381169	0.555068903
Apoh	22.85788944	0.043988902	0.430129679	0.839479082	0.937077406
Narf	684.3885072	0.030144468	0.28551097	0.899727098	0.962935259
Cav2	3639.593947	0.213231872	0.225995779	0.286094822	0.58497063
Klf6	28740.83483	-0.439716606	0.26023847	0.048513266	0.217144097
Scmh1	870.006477	-0.013027802	0.258327808	0.950455349	0.982964083
Cox5a	1027.675431	-0.343862171	0.317085968	0.168362683	0.446137276
Tbx2	3.202858107	-0.16633797	0.532719515	0.028942841	NA
Tbx4	376.4884573	0.590671561	0.327609365	0.02530557	0.1443284
Zfy2	1.529364408	-0.038577395	0.489662697	0.596264778	NA
Ngfr	129.839613	1.594265944	0.633528173	0.00080526	0.012072148
Wnt3	0.874531697	0.045258794	0.494959317	0.408869128	NA
Wnt9a	1127.852783	0.409725803	0.256748058	0.064222644	0.258813173
Fer	806.8830537	0.426912589	0.261318463	0.057011821	0.240561768
Xpo6	891.5319388	-0.362283204	0.323581	0.150317004	0.420485396
Tfe3	1063.329537	0.555155583	0.284926665	0.020931796	0.126453599
Axin2	283.9525453	-0.564529266	0.303421473	0.024041024	0.138889563
Brat1	617.4038957	-0.113713633	0.284717837	0.623266265	0.829980024
Gna12	527.7873725	-0.244831272	0.330627135	0.328424238	0.627659468
Slc22a18	289.7926511	0.205884789	0.316605104	0.404869476	0.690858193
Igsf5	17.61391138	-0.289940567	0.531486434	0.196753481	0.484464159
Pih1d2	121.6334854	-0.220071424	0.339388842	0.382224179	0.674226711
Dlat	523.3601084	0.092947015	0.265762923	0.680360048	0.860261824
Sdhd	5426.747998	0.138209262	0.246870877	0.521496658	0.770679184
Fgf23	3.595045741	0.197521425	0.550208278	0.016481452	NA
Ccnd2	1275.294346	1.193644494	0.320892176	2.58E-05	0.000731478
Gpr107	1846.156281	0.06321829	0.246189188	0.769453215	0.903523851
Nalcn	195.8005824	0.568277078	0.388397846	0.048494247	0.217114102
Slfn4	1.66074634	-0.022729116	0.484163775	0.807322728	NA
Th	4.558083035	0.269396622	0.605336802	0.005302041	0.050051061
Ins2	0.977280901	0.013155377	0.489374858	0.823295057	NA
Drp2	105.9580646	-0.317571375	0.386467383	0.234845914	0.530657806
Tspan32	40.62705737	0.262978562	0.445050506	0.309730014	0.608621645
Lhx2	0.607769989	-0.015348128	0.489766544	0.770710718	NA
Clec2g	14.14091024	-0.027252252	0.442242949	0.885976423	0.956704611
Gmpr	194.2048532	-0.832426712	0.396462813	0.006869943	0.059648713
Glra1	1.836329642	-0.008966292	0.48083102	0.930623901	NA
Mid2	152.6145287	0.140928529	0.323536551	0.569412959	0.799373227
Trim25	630.5830242	0.088098552	0.25851988	0.691377171	0.865112811
Dgke	120.3811351	-0.419110346	0.392566582	0.130877796	0.390214406
Scpep1	5779.641212	-0.069536973	0.208628498	0.720828143	0.880385056
Mnt	96.78722618	-0.709658808	0.454129053	0.026131279	0.147454537
Itgb2	72.15346463	0.015747255	0.474431375	0.912350636	0.967942393
Hddc2	801.9914274	-0.6659303	0.322335005	0.011467031	0.085046422
Tpd52l1	438.2645654	-1.413914747	0.33578338	2.56E-06	9.91E-05
Pemt	407.0184838	-0.105318361	0.293732461	0.653960283	0.84693662
Cdh1	57.07841984	0.144539887	0.382306537	0.565548498	0.796868554
Cdh4	40.43237964	-0.540552588	0.748993628	0.058541598	0.244699399
Ckmt1	416.5855718	-1.515628256	0.415484539	2.26E-05	0.000656389
Bcl6b	51.96742463	-0.185286221	0.382224162	0.465122092	0.734708687
Clec10a	8.872104958	-0.129361597	0.485303354	0.42399679	0.705381395
Alox12	49.05242268	-0.289640595	0.441926523	0.270404812	0.569251947
Arvcf	291.7259109	-0.690342289	0.315958216	0.008239172	0.06747152
Comt	5332.36679	0.333006236	0.233320388	0.104695795	0.345797675
Rtca	531.465798	0.169322264	0.265086061	0.451098669	0.724802894
Dbt	416.989921	0.31094598	0.308123792	0.20674256	0.497564912
Dazap2	19790.93361	0.276637067	0.224162599	0.160750946	0.435659004
Mcts1	1184.679576	0.113580198	0.251269142	0.601454256	0.81738224
Rem1	161.7938901	2.143169355	0.400001651	5.97E-09	4.15E-07
Rnf17	31.26423736	0.176864814	0.425433489	0.469194697	0.73703463
Trappc10	278.2723303	-0.167824456	0.294061354	0.477595496	0.742733176
Ccm2	829.7504311	0.372023267	0.26331253	0.097802081	0.332964162
Wap	0.957911835	-0.045703182	0.495174052	0.39527749	NA
Tbrg4	368.0840869	-0.140333768	0.269523543	0.53292446	0.778777901
Tmprss2	29.74062843	0.089307623	0.434342868	0.683208397	0.86092377
Mx1	37.46405593	-0.173245511	0.409903624	0.482113164	0.74638229
Fap	31.93166002	0.32251247	0.512484287	0.205099485	0.495799705
Gcg	0.382843877	-0.003748383	0.489469305	0.98328012	NA
Ndufa9	5369.118025	0.121501163	0.235650348	0.550728756	0.788198498
Egfl6	2321.616548	1.002437607	0.247566066	9.33E-06	0.000302003
Lck	51.83868653	0.281997177	0.433888943	0.286730437	0.585496105
Tssk3	0.344326933	-0.038894932	0.493664466	0.642244313	NA
Cttnbp2	153.5242851	-0.13573246	0.35254236	0.58462627	0.807835343
Galnt1	2258.667832	0.105900641	0.221750175	0.594430589	0.813700135
Mkrn2	1349.643043	0.167661466	0.224690102	0.402899417	0.689423706
Pparg	30.12659998	-3.285688708	1.342886672	0.000417723	0.007214353
Raf1	1836.009929	0.322630829	0.231449151	0.114947962	0.363417968
Sep-01	93.08112309	-0.447501494	0.40920378	0.114089296	0.362112336
Pdgfb	22.38060531	-0.196970147	0.486605174	0.338559132	0.635947864
Acvrl1	1651.583166	0.092796663	0.236833534	0.656109719	0.847538701
Grasp	12.85775846	-0.0988521	0.450960195	0.619690466	0.82837638
Acvr1b	136.1083169	-0.121664348	0.348731236	0.622946024	0.8299396
Tom1l2	2638.528025	0.284821529	0.306066495	0.245195568	0.541956107
Zfp385a	39.66321657	-1.594026747	0.728642167	0.001662718	0.021471132
Itga5	1785.709949	1.862632551	0.425479757	9.00E-07	3.93E-05
Gabra2	28.21300446	-0.833330948	0.893659689	0.028192833	0.155039821
Wdr77	2170.102254	0.487203742	0.250938051	0.027179414	0.151164795
Adora3	28.45563801	-0.21606641	0.445615965	0.373645779	0.667724508
Atp5f1	8547.736035	0.431506269	0.252254683	0.048622833	0.217386979
Sox9	21.14732003	0.38090663	0.621402076	0.101664935	0.340144653
Hnrnpd	337.780521	-0.2169473	0.294190855	0.359607099	0.655389273
Dynlt1c	308.6166734	-0.375259158	0.307330972	0.128055432	0.385067543
C1d	5547.45271	-0.148492881	0.284688975	0.521054242	0.770604181
Gm2a	28249.20436	-0.239435946	0.24128483	0.263191887	0.562441378
Krit1	2012.271755	-0.185889075	0.253253668	0.392532596	0.683515163
Clcn4	4229.21218	0.292726046	0.259821937	0.187779348	0.472671019
Vmn2r88	0.975382199	-0.032306634	0.490906241	0.566094717	NA
Grm6	0.899842677	0.003661905	0.488861531	0.951921597	NA
Sema4f	0.947589626	-0.035160931	0.491537231	0.566178755	NA
Hk2	112.5314793	1.270167247	0.588411262	0.002596059	0.029865321
Myo18a	694.3456286	-0.877677402	0.352654313	0.002404551	0.028298833
Sez6	5.035919726	-0.20111057	0.537294325	0.122218835	0.376326019
Haao	2.133315726	0.04029363	0.483554762	0.701414313	NA
Cd52	22.77305003	-0.346227576	0.569069107	0.143618126	0.409914414
Abhd15	6.759960888	-0.11768739	0.495234505	0.355990406	0.651880689
Hoxb6	27.10943091	0.447848969	0.594827006	0.108706209	0.353084091
Loxl3	2749.667576	-0.114485804	0.245324153	0.588495323	0.809584343
Btn1a1	7.494190201	-0.22244696	0.527502556	0.197865799	0.485911745
Kat2b	948.7437433	-0.133733952	0.224721843	0.499440403	0.756556881
Rab5b	6056.280438	0.377414266	0.245673753	0.078434453	0.292553336
Cryba1	12.95488536	-0.364204877	0.610429741	0.104528152	0.345567083
Dnmt3l	1.379496415	-0.062539919	0.497697701	0.261227422	NA
Aire	4.676255188	0.04336895	0.480615086	0.709313341	0.873833156
Icosl	903.1523446	0.217086078	0.254782143	0.322037535	0.621250435
Spg7	244.6202766	-0.281896241	0.316481815	0.254900685	0.553606417
Sult5a1	1555.472645	-0.102593167	0.233272448	0.618356517	0.827687806
Rpl13	22920.74459	-0.493850446	0.360025752	0.068954671	0.271351272
Chmp1a	4304.185431	0.343354994	0.225375458	0.085647077	0.308411075
Rpa1	3428.311128	-0.041642957	0.212034999	0.825373027	0.930387633
Serpinf1	6031.43217	1.214798476	0.270574786	9.02E-07	3.93E-05
Tubgcp3	1164.010622	-0.111971786	0.261278091	0.612826516	0.82400073
Oprm1	7.326493387	-0.341772772	0.660084829	0.029707597	0.160948121
Polr3d	529.0941894	0.712681846	0.290352552	0.004054682	0.041354807
Tcf7	94.02103685	0.255621351	0.400349162	0.330889512	0.629433068
Ddx3x	5630.527134	0.896177562	0.238647885	3.29E-05	0.000896104
Il12rb1	3.51687742	-0.026378573	0.473954746	0.839953724	NA
Slc5a5	2.214196486	0.098595862	0.506026786	0.106311842	NA
Kcnn3	4.446781156	-0.132424457	0.505915081	0.246427471	0.543027728
Usp32	443.5056903	-0.231431349	0.301748518	0.335718616	0.633773286
Car4	40.78135576	-3.578884321	1.011508349	2.01E-05	0.000594959
Txnrd3	112.6921474	0.036745917	0.331188944	0.88355598	0.955908491
Fasl	0.307835817	0.03752528	0.493376686	0.659315307	NA
Zfp512b	706.9209846	-0.950643289	0.379654403	0.001993327	0.024608569
Dnajc5	2320.110996	0.114672163	0.268138164	0.613280927	0.824350031
Tpd52l2	5559.118032	0.055386717	0.240949612	0.790772838	0.91365043
Fmr1	766.1761686	0.141493535	0.236551947	0.4968757	0.755843095
Bcl11a	8.439951508	-0.013983631	0.459354456	0.930080349	0.974309927
Il4	11.44592758	-0.105260568	0.459332428	0.580912096	0.805808189
Pxmp4	919.7873778	0.024599079	0.243944399	0.911322208	0.967436895
Dlg3	1134.149971	0.209999002	0.23608749	0.311809014	0.611006516
Gnb1l	217.411545	0.341987461	0.293455735	0.154620068	0.426632433
Mmp11	315.4306281	-0.230721343	0.272830687	0.31066483	0.609425158
Smarcb1	2810.34852	-0.068136628	0.231663448	0.752139855	0.894773725
Hip1r	94.07185796	0.142206317	0.377124994	0.571530059	0.800622102
Nsun5	484.3429944	-0.058390391	0.239871431	0.778543873	0.907616187
Top1mt	218.5964903	-0.248242471	0.300178047	0.301389786	0.599640467
Hoxa10	25.87502004	-8.684586876	2.936483917	2.57E-08	1.58E-06
Hoxa4	39.00970175	1.400466905	0.664494114	0.00249158	0.029044783
Gm38393	61.67400427	-0.315963791	0.427939132	0.240270069	0.536226758
Mmp14	1130.660984	-0.397229777	0.287589669	0.094410621	0.326795763
Slc7a7	114.6356018	0.117066728	0.335094702	0.639041086	0.839441942
Oxa1l	1159.047095	-0.300964332	0.244990687	0.156324315	0.429405743
Heatr6	929.7555194	0.07084964	0.283779238	0.763789289	0.900832806
Ccl3	10.64033482	2.441676052	1.900906592	0.004886905	0.047232964
Wfdc18	0.417189181	-0.040819916	0.494033653	0.58619397	NA
Icam4	36.83143012	-0.397870317	0.490705478	0.157426017	0.431226613
Ilf2	3279.572457	0.315767759	0.226588213	0.115884957	0.364977851
Chtop	1116.115534	0.132474795	0.23091016	0.518191142	0.769164667
Snapin	2209.17576	0.199729885	0.217946559	0.306416292	0.605013644
S100a4	461.2167025	0.559401406	0.345909587	0.039007241	0.190218472
S100a3	61.19387464	0.892040882	0.549576782	0.014494305	0.099327433
S100a5	0.332430226	-0.000193652	0.489433502	0.984595863	NA
S100a6	28117.54792	-0.109490262	0.300722505	0.642744058	0.841544734
Icam2	74.18339396	-1.976846493	0.559680397	2.47E-05	0.000704619
Mapk7	490.1522416	-0.570201699	0.304233747	0.022979555	0.134946926
Epn2	1456.168075	-0.077544206	0.272469474	0.729475071	0.884569537
B9d1	1465.882172	0.020234281	0.26721508	0.931413029	0.974937333
Sec24b	790.5579587	-0.144397556	0.258351264	0.510300841	0.76445747
N4bp3	198.9985605	1.683695607	0.399192285	2.04E-06	8.15E-05
Rmnd5b	1291.549338	-0.338666259	0.252989035	0.120220583	0.372919087
Nhp2	1154.695787	-0.321160162	0.314344411	0.194993466	0.481517977
Vps9d1	443.7963237	-0.22044538	0.267739896	0.327324462	0.626593452
Zfp276	192.6355864	-0.010288901	0.287888612	0.962625086	0.987417766
C1ql4	0.553080851	-0.042530167	0.494404474	0.522148131	NA
Mfsd10	1603.145223	-0.093013972	0.219752803	0.634606463	0.836296926
Luzp1	765.0514234	-0.110967653	0.320452868	0.647315199	0.843767935
Kctd10	9560.763011	0.297705097	0.222467774	0.125103969	0.381101436
Poldip2	919.2709304	0.159781434	0.244798659	0.454446997	0.727337237
Sebox	0.417189181	-0.040819916	0.494033653	0.58619397	NA
Ift20	1598.988865	-0.024244186	0.277782376	0.92348827	0.971911388
Col6a1	32458.82145	-0.205477479	0.243920632	0.327410724	0.626636514
Pcbp3	1028.576605	0.562879625	0.257289909	0.011782847	0.086799132
Lgals9	11406.19861	0.405392645	0.237387128	0.05374443	0.23174485
Araf	3402.974247	0.43175372	0.231238904	0.034904362	0.177999567
Cfp	108.8781796	0.149086102	0.405302232	0.547511058	0.786673516
Timp1	794.6736169	0.603165374	0.351902154	0.028390114	0.155548054
Uxt	486.9328762	0.159338521	0.300807882	0.508396999	0.762961893
Cnnm3	317.3487659	-0.555759546	0.332280204	0.035279769	0.179216484
Lman2l	1279.157929	0.206677221	0.22680676	0.299574036	0.598234921
Mcm3ap	704.3129995	-0.040805425	0.284541381	0.858083518	0.944278429
Pcnt	392.3621726	-0.206068616	0.316022392	0.400420427	0.687728572
Ftcd	17.21618358	-0.308438006	0.563830302	0.132556917	0.39253784
Mxd1	191.4999118	0.373262198	0.365903686	0.167469047	0.44520988
Gmcl1	109.2478863	-0.432462776	0.376938517	0.114629873	0.363142413
Snrnp27	1233.585653	0.385477566	0.304461689	0.117951081	0.368437785
Oas1c	147.3617703	-0.212618679	0.328145143	0.393057262	0.683841137
Oas1h	1.376135962	0.050707377	0.494399723	0.383780338	NA
Ocrl	376.3490355	0.141160627	0.272971805	0.536851766	0.780298166
Calm1	31469.7135	0.238036177	0.281268921	0.308319801	0.606942846
Agpat3	931.4909625	-0.404217944	0.302887493	0.098483473	0.334299513
Slc26a3	48.33459334	-1.633539171	0.611606543	0.000518646	0.008537236
Sema6b	4.604135739	-0.142095769	0.505145074	0.271182879	0.569852272
Uhrf1	340.943291	0.829520956	0.459276448	0.012683959	0.091218524
Dpp9	706.7424184	0.332930794	0.275857709	0.149993149	0.41977792
Ramp2	94.71502969	1.068062924	0.485602943	0.0033693	0.036100759
Lsr	2996.225638	0.618080152	0.251666971	0.005118367	0.048928205
Gramd1a	326.1955379	0.050337139	0.274138295	0.827486483	0.931377713
Hpn	5.479608164	0.174166795	0.525365175	0.141560591	0.406793938
Gabrg1	4.429247555	-0.159551221	0.507815351	0.263439512	0.562576813
Ckb	1152.647843	0.726020725	0.294112491	0.003779237	0.039258521
Sp1	1279.578082	0.184598559	0.225455304	0.357925767	0.653901563
Itgb7	7.728069751	-0.131965323	0.481229989	0.429540867	0.709547504
Myg1	2165.352753	0.27750155	0.25210148	0.202926353	0.493298026
Rarg	398.0741711	-0.106416317	0.290822918	0.648806038	0.844311057
Pfdn5	6628.177072	-0.203979491	0.306010249	0.398464692	0.686967111
Efnb2	88.18810573	-0.700562119	0.435374246	0.025007396	0.14287656
Rrp15	427.6133466	0.122528723	0.285539042	0.601680164	0.817498658
Rnd2	121.0396727	0.370021186	0.372159264	0.170625819	0.449528129
Srr	1018.154704	0.252492879	0.256998094	0.251266442	0.549259331
Sync	336.6167132	0.104338346	0.282718961	0.663660903	0.85107604
Fndc5	11.77359921	0.131701881	0.477151743	0.463875667	0.733999868
Acp5	3398.682356	-0.926400226	0.27915706	0.000180718	0.003676251
Cnn1	298.9502331	0.873243562	0.408199511	0.005789546	0.052973805
Fbxo9	217.6178051	-0.108561957	0.286100262	0.639846835	0.839769596
Vps50	1151.522074	0.24561733	0.265737916	0.275324932	0.574258328
Hars	2432.729195	0.528165438	0.248902904	0.015110916	0.102481
Zmat2	1988.267654	0.195602868	0.265063695	0.384356461	0.676530707
Ube2c	247.7658532	1.535926222	0.39578158	9.21E-06	0.000300328
Smg5	238.5024102	-0.397055255	0.36702592	0.140078882	0.40421529
Cct3	6231.577337	0.291057295	0.245263759	0.172864002	0.452720926
Glmp	6735.077781	0.231655382	0.238910478	0.263411503	0.562576813
Mef2d	574.715178	-0.515379174	0.36718975	0.061975332	0.253340927
Tmem79	51.90628613	-0.975801926	0.57172474	0.01048926	0.079812586
Snd1	3328.98215	0.262464046	0.264388913	0.24333602	0.539807571
Col18a1	7055.185253	-0.378507047	0.26290642	0.091481842	0.320782179
Slc19a1	752.3996756	-0.099353537	0.256359602	0.647989714	0.844087344
Kpnb1	1871.537404	0.116543131	0.25388124	0.594824043	0.813840998
Npepps	1134.167801	-0.510210843	0.290897468	0.034942485	0.178147758
Mrpl10	1717.690673	0.095758221	0.227423293	0.630132039	0.833759723
Cyp51	1418.45214	0.701584834	0.271126329	0.002935024	0.032498572
Tcf25	5602.948376	0.183300121	0.214045106	0.331291475	0.62985809
Tubb6	23539.66229	2.206783311	0.29226106	2.49E-15	3.89E-13
Def8	1373.267988	0.072231845	0.259842414	0.746155932	0.892354186
Meox1	11.24565174	-0.476575231	0.864309717	0.014169613	0.097921793
Sost	0.344326933	-0.038894932	0.493664466	0.642244313	NA
Nkx2-1	5.38391412	-0.094643137	0.483492229	0.498352572	0.756374429
Pax9	3.618344862	-0.055147444	0.483214543	0.627715219	NA
Irx2	5.693599405	-0.341070347	0.68516331	0.002048807	0.025119933
Col1a1	26186.59588	-0.119676537	0.243580401	0.575103776	0.802491276
Itga3	1147.459879	-0.497398597	0.305295756	0.045873618	0.209869669
Sgca	1.605656253	-0.073087424	0.499735119	0.202446447	NA
Dlx3	1.354128653	-0.044825181	0.49315853	0.443686009	NA
Foxm1	85.81782799	0.172325092	0.404814992	0.489839921	0.751488081
Itfg2	880.9884343	0.013529054	0.252612863	0.953124823	0.983809425
Nrip2	622.9215582	-0.955194636	0.320698679	0.000499298	0.008260267
Tulp3	401.3903193	-0.355173683	0.269001976	0.11739531	0.367234468
Gtf2h4	805.1093498	0.128078554	0.246509051	0.550414317	0.788070444
Tubb5	14354.13899	0.040894285	0.24719439	0.851113722	0.94175846
Ell2	340.2836133	0.65009184	0.325256478	0.014246736	0.098316486
Jup	3803.465775	0.205311565	0.261343026	0.356579602	0.652568108
Fkbp10	8374.192	0.151269103	0.229440277	0.450602601	0.724430847
Klhl10	22.73371684	0.038219347	0.421854511	0.86457527	0.947033985
Nom1	746.3887613	-0.27709923	0.266967329	0.217924299	0.510743251
Ergic1	5578.006634	0.613586692	0.268986235	0.008192444	0.067173257
Tnk1	38.89936055	-0.238762956	0.500535563	0.271562506	0.570284164
Acap1	7.770808771	-0.048233012	0.468771511	0.747467408	0.892969148
Tcea3	748.1487183	-0.435085815	0.292044576	0.070569629	0.274293154
Csn3	42.34861751	-0.703530327	0.664261834	0.042387828	0.199973687
Ifrd1	11315.60544	1.43878805	0.430247466	9.06E-05	0.002077047
Stk38l	1428.281956	-0.360982879	0.237270868	0.082596632	0.302019388
Brpf1	265.4520913	-0.628676695	0.356698901	0.023998669	0.138726423
Akr1b3	13510.07301	0.069222968	0.246557524	0.700713967	0.869983089
Hoxc8	457.7253984	-7.393118005	0.487027997	8.60E-52	3.38E-48
Hoxc6	138.6650091	-4.314157897	0.448902209	4.07E-23	1.43E-20
Gstt1	10817.48637	0.179003645	0.268602852	0.428696722	0.708769273
Gstt3	2458.51004	0.175237469	0.216917593	0.360792067	0.656177599
Ddt	457.5925827	-0.452731916	0.381319204	0.10159417	0.339984986
Tat	303.6399701	-1.265016112	0.319664514	8.89E-06	0.000292725
Marveld3	89.96893055	-0.720388198	0.433296203	0.021571974	0.129339714
Ddx18	1061.089473	0.189880733	0.238489567	0.363889473	0.658431568
Ubl3	1746.83122	-0.158303072	0.237438829	0.444640872	0.720278208
Gramd3	185.0884151	0.0439827	0.288423597	0.8530747	0.942670087
Eef1e1	540.8271171	0.777569419	0.333778409	0.004709669	0.046028761
Akt1	749.1206693	-0.082513838	0.264615778	0.710251535	0.874532244
Cldn15	27761.32176	0.19560165	0.230388874	0.34004029	0.637283175
Il16	2550.418404	-0.484249311	0.327898436	0.061658126	0.252693114
Tcirg1	916.026497	0.162300374	0.261007648	0.46496018	0.734651288
Naglu	525.7379477	0.014572403	0.312005074	0.954949387	0.984968525
Coasy	847.6452072	-0.174945932	0.256497462	0.424020356	0.705381395
Smo	2485.498758	-0.265137601	0.274478884	0.245907116	0.54273537
Tspan33	37.22928833	-0.955917611	0.693752585	0.016603236	0.108774339
Crnkl1	1432.167455	0.262617816	0.235708001	0.205077028	0.495799705
Rin2	1688.450473	-0.200696647	0.272105591	0.376898323	0.670246077
Folh1	1764.072226	1.1255321	0.308921426	3.85E-05	0.001022025
Chordc1	1834.69787	0.614207952	0.278715673	0.009937929	0.076997652
Rtcb	7001.368094	0.307159412	0.236524805	0.139812708	0.403921648
Pwp1	1727.954109	0.285974631	0.24637417	0.181633088	0.464485122
Fbxo7	866.8808703	0.282508042	0.245390183	0.185647076	0.469684825
Capns1	5241.36948	0.08154853	0.275826614	0.709368512	0.873833156
Lrp3	107.6230757	-0.039226704	0.319434588	0.86963459	0.949263207
Dsg4	5.3505298	-0.139328378	0.507579754	0.239486748	0.536022076
Folr1	595.3442387	-3.371822736	0.328546038	5.72E-26	2.55E-23
Clpb	744.7183581	0.089113014	0.229023279	0.662345985	0.850600287
Sep-07	9740.919368	0.528467767	0.252886946	0.01593853	0.10618843
Zdhhc4	1119.96722	-0.201485392	0.246549967	0.344315039	0.641620156
Rac1	2153.195151	-0.107451659	0.281430889	0.639342858	0.83955666
Nup214	954.7536267	-0.379855703	0.250884891	0.079899112	0.295787746
Aif1l	680.3208658	-0.19692214	0.33513718	0.429918029	0.709834305
Cpa3	4.255844571	0.072655621	0.48936852	0.490856637	NA
Ltbp1	254.6449131	-0.956113295	0.474334466	0.006187547	0.05541705
Ugp2	3745.373047	0.783127275	0.262420955	0.000737023	0.011255209
Kcnh6	1.586706018	0.07276021	0.49958487	0.201311473	NA
Trmt1	583.2003485	0.138540632	0.294768526	0.561635442	0.795157973
Nacc1	200.7386379	-0.111587	0.329130725	0.648612298	0.844311057
Nfix	782.6057637	-0.311539142	0.35161359	0.230271011	0.524783907
Slc1a5	2507.997659	0.264707446	0.239535194	0.20797888	0.499058895
Uba1	8993.355238	-0.25358642	0.236518651	0.231729815	0.526621389
Vwf	184.6538678	-1.395115344	0.521975403	0.0006133	0.009744375
Siae	3723.985975	0.166166315	0.244771925	0.436239716	0.713714758
Vsig2	14.25404861	-0.544150789	0.845336033	0.039466085	0.191503368
Esam	10355.73235	-0.164727368	0.220122902	0.402007906	0.688754858
Spa17	108.968354	-0.208000745	0.351284629	0.411850491	0.697418689
Fam50a	1078.078531	0.177523068	0.232129697	0.389825098	0.680972578
Emd	1147.401076	0.745610478	0.278143251	0.002010629	0.02469806
Taco1	119.50339	-0.197996064	0.335101148	0.428265365	0.708407914
Grik3	14.54716428	-0.479758254	0.756413995	0.051121506	0.224372954
Gria3	2227.018526	0.217292624	0.276309731	0.34424087	0.64154277
Npas1	1.097499639	-0.005058205	0.486766364	0.946397801	NA
Sipa1l2	91.66845214	-0.054605567	0.351140385	0.821330214	0.928256747
Ap4e1	3998.132597	0.320620492	0.299825187	0.187236818	0.472091394
Blvra	1300.371012	0.210928315	0.277410488	0.361653802	0.656523283
Pdzd4	11.68707206	0.02247583	0.44516864	0.909631726	0.966970097
Srpk3	5.451411078	0.013475498	0.469904207	0.92795414	0.973629995
Idh3g	3445.745209	0.305532628	0.249138202	0.15736702	0.431165135
Pnck	15.04453499	0.083937184	0.456900154	0.658471329	0.848606345
Ssr4	5529.674285	0.079486117	0.277715403	0.717083403	0.878322149
Bcap31	8434.845465	0.312864022	0.254186403	0.153238177	0.423890659
Fam98a	569.9017086	0.096000992	0.234076201	0.643032548	0.841558015
Ltbp2	139.6753576	-1.673575827	0.611506256	0.000376991	0.006691298
Kmt2a	1049.158153	-0.625171192	0.436849879	0.041204505	0.196180555
Ift46	2364.506688	-0.062997028	0.237778203	0.759854804	0.898783481
Tmem25	330.8425526	0.861361258	0.310473599	0.001165082	0.016039858
Cd3g	1.324571547	-0.035724103	0.490062832	0.62326235	NA
Trappc6a	255.9851686	-0.198274179	0.323960912	0.422266787	0.704399507
Supt6	1558.224282	0.080081825	0.28716049	0.734413219	0.886619005
Spag5	118.3869059	0.280412276	0.358473402	0.283536877	0.582484977
Unc119	35.03623345	-0.195004641	0.444197473	0.411493411	0.697257652
Rab34	1319.490631	-0.275583834	0.24645338	0.196578653	0.484094329
Sdf2	3917.11566	0.239358978	0.252527004	0.272371682	0.570801
Ccne1	27.48986919	0.398480929	0.551254768	0.142470792	0.407975756
Hsf2bp	43.65961809	0.138350791	0.391919202	0.577419886	0.804124597
Bbc3	3.395698514	0.098405432	0.490204746	0.431214604	NA
Mybpc3	287.0716636	0.158000639	0.301102117	0.51207683	0.765484112
Psmc3	6172.937208	0.153107514	0.246378965	0.475378643	0.741262859
Acp2	2415.918073	0.043980344	0.22552021	0.822194178	0.928701401
Rapsn	18.79726458	0.327438911	0.552161546	0.165800653	0.44220308
Slc39a13	1790.5702	0.571283001	0.264309941	0.012391614	0.089844456
Celf2	6165.957487	0.026075952	0.284245695	0.907625506	0.966387174
Nr1h3	680.3387376	0.820570601	0.269899818	0.000572832	0.009250977
Ddb2	279.627079	-0.430995942	0.311555488	0.084940293	0.307103847
Spi1	3.379368358	-0.030904188	0.481372025	0.772419139	NA
Sf3a1	1384.07957	0.09121723	0.254293352	0.67791371	0.858818877
Stat6	7097.889323	0.184633134	0.264638459	0.414630271	0.699585603
Clgn	0.581290647	0.015514885	0.489822899	0.77245085	NA
Napsa	14.50800697	-0.240236751	0.529129624	0.203399794	0.493838116
Vrk3	1493.782726	0.023127684	0.222387796	0.909513552	0.966970097
Smg9	257.498905	5.96E-05	0.264408394	0.998247364	0.999213328
Paxip1	241.0225339	-0.148734596	0.313829047	0.539636149	0.781716877
Rmnd5a	901.6849569	-0.136175886	0.258549157	0.534715374	0.779408234
Mov10	428.2271232	-0.266751964	0.291211522	0.259835639	0.559160149
Ppm1j	11.75028331	0.239177242	0.531266588	0.205250768	0.495881818
Rhoc	3426.830075	0.306973218	0.268858042	0.177728615	0.460160479
Prr27	1.205262941	-0.008958356	0.487561637	0.899407143	NA
Tead3	105.0037174	-0.068864599	0.322027327	0.775933676	0.906185778
Ppard	26.4395117	-0.024942703	0.411139129	0.90927544	0.966830745
Def6	29.11450909	-0.067894279	0.413399385	0.764413762	0.900832806
Peg3	295.479622	0.08207301	0.284114176	0.732346843	0.885972059
Zim1	0.965721161	0.01147894	0.489261551	0.846114834	NA
Metrn	19.55103775	0.850222701	0.963169129	0.026371485	0.148291609
Lmf1	1554.082098	0.266974719	0.252380867	0.220944748	0.513823747
Ciao3	871.3480994	0.131148643	0.242393695	0.536056349	0.779945449
Angptl4	11690.38777	-0.387337507	0.232048144	0.058528189	0.244699399
Dbf4	108.1635986	-0.069768379	0.309883819	0.770282822	0.903667318
Daxx	886.5850951	0.162407549	0.260656456	0.464754471	0.734462393
Cd320	420.8193745	0.26765819	0.292561498	0.262237665	0.561439985
Ipo4	2909.968382	0.026686704	0.245118716	0.902780715	0.963940467
Tm9sf1	2867.667319	-0.163824559	0.228058003	0.418232208	0.701359711
Rec8	52.67501901	0.676025234	0.515744413	0.040428654	0.193612274
Irf9	4247.758279	0.335388407	0.243771068	0.115262825	0.364091219
Gmpr2	975.4436751	0.386499679	0.284816469	0.101492773	0.339819242
Mdp1	1127.925648	-0.051759427	0.251186565	0.808541257	0.922196548
Dhrs1	3264.368001	0.238231744	0.245430262	0.265395	0.5645101
Ncan	9.597569028	-0.047287229	0.450892161	0.797726027	0.917541931
Tmem161a	1492.219719	0.387356628	0.24298709	0.070736285	0.274644596
Armc6	453.557436	0.369451794	0.272518109	0.10818629	0.352210259
Borcs8	1306.343323	0.084498837	0.239733965	0.68867079	0.864202255
Slc25a42	304.8981295	-0.292268615	0.334437868	0.250119208	0.547547922
Snx9	237.832259	0.081871814	0.263260357	0.714721009	0.876958841
Ranbp3	1302.780119	0.22390898	0.240329626	0.282814529	0.58215718
Ndufa11	2232.960497	-0.00712554	0.305143775	0.972581319	0.991396362
Bmp8b	2.280741523	-0.020490759	0.480508384	0.847064444	NA
Nr2f6	48.88226463	-0.188177667	0.390566643	0.456936676	0.729480418
Use1	3566.564981	-0.086712666	0.281735961	0.711688093	0.875485707
Ocel1	65.44620155	-0.38184206	0.459904707	0.171535974	0.450774074
Dyrk1b	20.03537849	-0.029032046	0.426916202	0.888747555	0.958117736
Braf	1546.924174	-0.033204334	0.328379203	0.890269776	0.958339478
Ndufb2	805.1104307	-0.195665214	0.330444893	0.432017422	0.711144826
Hltf	1313.176103	0.47091909	0.281848923	0.04670322	0.212085278
Prpf6	3415.827916	0.234517783	0.234850898	0.256673945	0.555400557
Rgs19	750.4910017	-0.32034049	0.277552486	0.165820793	0.44220308
Rgs20	18.39746887	-0.05520669	0.426487355	0.79625821	0.916524677
Abhd3	148.3556035	-0.534108933	0.42999662	0.070781068	0.274709937
Snrpd1	1322.531297	0.291012052	0.289258873	0.2210048	0.513823747
Tchp	95.36174511	-0.152619441	0.328903802	0.53588069	0.779931804
Tiam1	42.61202847	-2.418284288	0.843667371	0.000156009	0.003237838
Tsc2	1700.037646	-0.05669843	0.292161189	0.806690683	0.921760706
Rpl3l	4.949019562	-0.105834724	0.498615894	0.311121264	0.609952849
Slc9a3r2	159.126627	-0.392823077	0.36372604	0.142013657	0.407465171
Puf60	5437.316721	0.076550726	0.212014121	0.692047082	0.865539639
Golga2	788.6829357	0.151269962	0.278013892	0.513132461	0.766128673
Uck1	1797.477841	-0.024956652	0.229617035	0.904416556	0.964743718
Scin	477.096297	-1.289095122	0.335057256	1.34E-05	0.000412159
Ikzf4	798.9553854	0.474757331	0.351914558	0.07821004	0.292120892
Mien1	1147.117693	0.139062973	0.308349852	0.566823042	0.797894914
Pon1	1.153343622	0.042217761	0.489432407	0.583542269	NA
Axl	9514.835066	0.419413806	0.255959715	0.057479235	0.241698091
Tgfb1	3.267884807	-0.128423611	0.502900092	0.27893855	NA
Ccdc97	733.8524016	0.229310268	0.281878415	0.325773931	0.624714083
Zfp40	260.8661905	-0.110699513	0.305230918	0.643065361	0.841558015
Akap8l	987.1967532	0.862107415	0.319907467	0.001467468	0.019408892
Pdcd2l	467.4561524	0.190777552	0.270839298	0.40225397	0.688916362
Gtf2f1	1855.817958	0.292514619	0.230010043	0.146609285	0.414474902
Clpp	2124.957032	0.171039808	0.2867198	0.467732096	0.736426068
Alkbh7	335.3687391	0.009566582	0.298924912	0.970385703	0.990698037
Pspn	4.164164129	0.027552604	0.472120239	0.844869504	NA
Dennd1c	1.381049484	-0.002898698	0.485548271	0.970943211	NA
Med6	1186.426642	0.441804468	0.289014473	0.065703409	0.263082403
Prkd1	448.8711146	0.074708184	0.262638265	0.738801046	0.888863146
Lcp2	26.20299412	-0.215388509	0.449507564	0.371779032	0.666205788
Cse1l	2345.00287	0.388139944	0.249912607	0.073447866	0.281009219
Naa20	2137.499457	0.203141838	0.258954258	0.359939593	0.655629637
Prkra	875.7256769	0.024563759	0.249472958	0.911427345	0.96749249
Fkbp7	4609.096167	0.41196626	0.278318455	0.078013313	0.291644406
Plekha3	488.2179452	-0.317239004	0.301668588	0.189383424	0.474581386
Ykt6	1576.576584	0.091992425	0.222141949	0.644588144	0.842080315
Baz1b	938.6484308	-0.094059957	0.247980518	0.658726204	0.848649649
Pex6	239.4523861	0.121226904	0.281961447	0.602726068	0.817778717
Mrpl2	1277.1667	-0.015986806	0.252347282	0.938690444	0.977912455
Mea1	2618.878548	0.327681603	0.279268632	0.159965962	0.435513371
Gnmt	27.25008946	-0.564065054	0.693823412	0.065407559	0.262404606
Grin2d	50.00375475	0.323518488	0.425110919	0.233999262	0.529292381
Kdelr1	1561.063674	0.320941148	0.265884094	0.155379503	0.427767019
Tmem143	133.6401189	0.266858399	0.315828049	0.282647879	0.581936038
Pdxk-ps	8.42651834	-0.010145125	0.455902491	0.949889926	0.982689578
Ggct	1038.556744	1.251985019	0.329053386	1.68E-05	0.000510176
Jag2	3.764750978	0.003777227	0.476338366	0.978260051	NA
Btbd6	114.1751372	-0.169874818	0.380822091	0.500841184	0.757544453
Nudt14	307.0047554	-0.047609156	0.276508704	0.832873601	0.934054081
Epdr1	1660.646713	1.403940119	0.28290062	7.64E-08	4.35E-06
Flii	3206.645675	-0.010375875	0.233135272	0.956734369	0.985930017
Top3a	262.2725512	0.005551198	0.302127396	0.983979617	0.994843878
Atg4d	262.4688405	0.199918788	0.298250716	0.411180494	0.697143838
Qtrt1	841.3281111	0.151090521	0.268448681	0.505019561	0.760709181
Plin4	18.04868746	-2.678066146	1.713203244	0.002458453	0.028709703
Hdgfl2	639.4098944	-0.030243635	0.249853995	0.889690628	0.958207164
Chaf1a	41.39001435	0.217008936	0.395732517	0.401010592	0.688266326
Adprh	1942.957095	0.696478898	0.252233402	0.001741442	0.022326348
Tmem39a	2391.175839	0.593187119	0.25457615	0.007723714	0.064651562
Timmdc1	543.8055329	0.227253875	0.279953849	0.32834703	0.627633974
Pla1a	27.12369021	0.085329298	0.446355058	0.677082365	0.858380454
Mcm2	555.2406139	0.145744808	0.266916131	0.518051682	0.769164667
Tpra1	1414.18229	-0.107204206	0.222274319	0.586820415	0.809010093
Nab1	1031.844259	0.836768165	0.277358527	0.000585622	0.009403444
Adgre5	2345.74719	0.409971475	0.239403046	0.050359409	0.222212127
Il17ra	152.6972616	-0.408599281	0.386152881	0.13694737	0.399519608
Lamb1	8582.817792	0.172857774	0.270741428	0.448238041	0.722332234
Kcnn1	97.49080727	0.153458638	0.332783139	0.539354301	0.781716877
Arrdc2	33.33856036	0.107120839	0.430046558	0.635080699	0.83655767
Ppp1r17	2.184414461	-0.057545336	0.4868089	0.571351759	NA
Cd36	1382.563517	-3.112140485	0.367066243	1.27E-18	2.94E-16
Map2k7	540.0158231	-0.199434057	0.254175496	0.358779664	0.654455395
Timm44	1499.130942	0.127416819	0.22000824	0.519790409	0.769679853
Ap2a2	2012.010274	-0.248210068	0.259133434	0.261379718	0.560457885
Pnkp	675.207716	-0.147933469	0.264916328	0.506307931	0.761593148
Med25	189.3161789	0.087784799	0.308539775	0.718275189	0.878819395
Bcam	3648.871013	-0.628713484	0.234898026	0.002749982	0.03116963
Clptm1	1416.466311	-0.005122303	0.229569375	0.978631216	0.993026973
Relb	618.3810822	1.083651846	0.317793986	9.68E-05	0.002194325
Tomm40	49.3180108	-0.22863882	0.445604932	0.351923025	0.647990969
Apoe	25542.01997	-0.036436062	0.23335623	0.865205442	0.947265749
Apoc2	1.146516546	0.019332354	0.488431947	0.78020813	NA
Hbp1	9926.189289	0.175762153	0.228832087	0.389532769	0.680755733
Prkar2b	5.592712789	-0.018624656	0.479091899	0.866087616	0.947720846
Cdkn1b	715.148418	-0.195902357	0.247686883	0.358861595	0.654455395
Klf4	9010.146945	-0.028744003	0.260329787	0.893766506	0.959903638
Ap1m1	6698.137473	0.225001021	0.232826159	0.272418509	0.570801
Rab8a	5668.849245	0.321058326	0.23684627	0.123654778	0.37896632
Hmgn2	9458.292752	0.558719867	0.253376469	0.011422498	0.084780126
Fam32a	6008.216541	0.307008112	0.23952126	0.143664242	0.409926976
Elf3	14.22104858	-0.353876918	0.598532166	0.115340835	0.364220561
Cyp2c29	1.131487242	-0.065769236	0.498031004	0.280780858	NA
Stard3nl	2013.959274	0.277052816	0.259593133	0.211719365	0.503184648
Stk11	432.2922788	-0.47391358	0.337827247	0.071324447	0.275984576
Efna2	55.86244656	0.1509655	0.377182124	0.549656978	0.787559833
Atp5d	3507.478753	-0.199403561	0.279338428	0.386169328	0.6781426
Ppp5c	1652.576772	0.012872359	0.224053511	0.950843449	0.983076597
Cdk12	508.621909	0.116761656	0.28183353	0.616411585	0.82633881
Lipe	579.5377902	0.097065809	0.272443703	0.671792073	0.855736474
Pafah1b2	5127.511759	0.23406019	0.21853417	0.22679629	0.521099683
Tbc1d8	107.529643	0.484884371	0.439203409	0.09843969	0.334208615
Cnot11	51.99839508	-0.249431338	0.414783899	0.335553242	0.633589296
Slc2a3	870.9722637	-1.192158532	0.289618514	5.06E-06	0.000179355
Foxj2	659.6455655	-0.642213697	0.360800146	0.022208285	0.131675434
Sri	6930.410112	0.130668298	0.252534299	0.542922846	0.783508747
Dgcr2	2161.203827	-0.016376741	0.235479206	0.934432301	0.97620936
ENSMUSG00000003178	10.87529591	-0.099665394	0.460458111	0.593343625	0.81282328
Irf3	1011.461389	0.147249694	0.238909842	0.482855484	0.746389731
Bcl2l12	123.2941727	-0.268676736	0.326481764	0.283656001	0.582547027
Zfp959	351.7356173	0.047704304	0.323818108	0.847429629	0.940901501
Mpnd	164.9786883	0.217116524	0.33071611	0.387990216	0.679397694
Sh3gl1	1731.186912	-0.084283796	0.215079197	0.661065619	0.85002183
Ebi3	4.871040052	0.13235232	0.495047752	0.358733816	0.654455395
Yju2	258.4558267	0.168786956	0.2742367	0.461723012	0.733131692
Ranbp2	1315.18102	0.161616786	0.23330646	0.43128553	0.710897849
Edar	2.7726942	-0.061435797	0.487471864	0.543172088	NA
Grk5	232.9827771	0.860159462	0.328039064	0.001801292	0.022825655
Dvl3	194.9287909	-0.083220908	0.340626039	0.734228207	0.886619005
Abcf3	2394.607199	0.070031668	0.234982454	0.737855885	0.88825441
Eif2b5	405.6425932	-0.167111877	0.343921906	0.506856647	0.762009799
Cyth2	663.9289224	2.431376459	0.334683687	2.50E-14	3.54E-12
Sult2b1	5.34198652	-0.0019216	0.470737523	0.985960065	0.995190898
Car11	70.95240748	-0.080442067	0.339353225	0.742633892	0.890273641
Dlgap1	12.73505287	-0.757008814	1.48280383	0.015808887	0.105611103
Plag1	7.661360431	-0.040574971	0.471098793	0.772243949	0.904622005
Hck	5.680907711	-0.072738343	0.478792525	0.596678347	0.81489238
Mrpl4	2275.544095	0.141777976	0.241454287	0.502470238	0.758692703
Keap1	1519.804908	0.102986563	0.229374947	0.613856458	0.82476995
Ap1m2	0.417189181	-0.040819916	0.494033653	0.58619397	NA
Glg1	3460.771881	0.075874203	0.260778934	0.731826216	0.885812271
Atp8b3	3.598833723	0.116976194	0.510522898	0.097712476	NA
Btbd2	283.278768	-0.123013546	0.306587907	0.607678501	0.820966395
Csnk1g2	158.2544174	-0.136881958	0.351297153	0.581954733	0.806605786
Abhd17a	136.6312805	-0.285075148	0.411256687	0.281615858	0.580784689
Mob3a	3582.260031	1.461595028	0.320784401	5.24E-07	2.48E-05
Cacnb3	961.1361755	0.413005888	0.248349117	0.055780646	0.237811892
Ccdc65	79.74791002	0.338943987	0.385898596	0.210360894	0.501430986
Fkbp11	461.4280831	0.40279625	0.330994391	0.119075662	0.370556067
Ddx23	216.8077182	0.123865358	0.318267525	0.614534791	0.824952497
Pld3	5754.468659	-0.020207544	0.224837799	0.91992111	0.970849646
Grik5	12.17840394	-0.348034132	0.583232396	0.131077066	0.390390766
Cd79a	9.043145534	0.135271505	0.475987047	0.4603463	0.732347692
Rabac1	5454.099421	-0.283468494	0.320998311	0.255011518	0.55362823
Etv3	413.9293497	0.074791434	0.259065192	0.73743206	0.888229066
Prkcsh	1215.892351	0.211560927	0.233046127	0.304173017	0.602764316
Elavl3	3.444272286	-0.069121926	0.480780465	0.594551411	NA
Rab3b	28.2333731	-0.082980469	0.40702067	0.721483387	0.880923088
St8sia6	14.14103953	-0.798414719	1.761138042	0.012539745	0.090608876
Fcgrt	9269.442241	0.272539163	0.230048193	0.181065117	0.463907135
Nosip	1879.966743	-0.032306186	0.234830652	0.873023579	0.950939479
Pih1d1	943.62616	0.200053538	0.275106685	0.367835677	0.66223955
Rps11	12363.64422	-0.154888672	0.288094452	0.508521788	0.763054452
Supt5	4524.863282	0.335684334	0.279605465	0.150945183	0.42146664
Dll3	9.481536661	0.007381152	0.446024553	0.971834879	0.991250028
Paf1	1240.925427	0.000982504	0.250930214	0.998895943	0.999455321
Timm50	903.2424914	0.139940268	0.272710375	0.54073068	0.7822406
Med29	767.6659006	0.032995742	0.309142839	0.892746317	0.959324008
Bicd1	5121.974749	0.462105035	0.299872682	0.060581305	0.249929674
Ncstn	9825.680969	0.093737254	0.238585684	0.652741157	0.846461777
Pex19	4813.797965	0.324892191	0.225223238	0.103913576	0.344753109
Phyhip	670.2187881	0.190304849	0.259535811	0.390691043	0.681758126
Crhr2	0.923507452	0.045622123	0.495046059	0.395891059	NA
Inmt	41.49041805	-0.029845003	0.433664551	0.882413813	0.955693011
Cyp4f18	8.777691735	0.147344329	0.509665365	0.233893071	0.529238513
Impdh1	84.42582529	-0.245676501	0.366574842	0.341200735	0.638298043
Psg18	1.199750503	-0.043536789	0.492098366	0.463809534	NA
Dusp3	9631.235479	0.410122519	0.269485418	0.073053971	0.280063943
Prodh	450.5877174	-0.548835452	0.305284297	0.028461138	0.155858233
Ess2	632.7073139	-0.149953289	0.245086274	0.479272641	0.744104944
Slc25a1	256.4706033	0.419792578	0.33467008	0.106882317	0.349945447
Dgcr6	699.3089373	-0.01043116	0.274317962	0.960944839	0.986826837
Ddr1	1646.321833	0.260347922	0.26097727	0.243205674	0.53977502
Ier3	66279.70504	1.887759586	0.307918858	7.17E-11	6.53E-09
Fosb	27147.21315	0.929776105	0.373471748	0.002222098	0.026752186
Klc4	584.0870192	0.067904138	0.238078851	0.746590998	0.89254863
Ercc1	1277.142613	0.300296737	0.245972814	0.160387037	0.435529235
Cyp17a1	38.85387673	3.075198003	0.841807225	1.14E-05	0.000358194
As3mt	2109.651744	0.999692327	0.248100445	9.03E-06	0.000296433
Homer3	167.9112349	0.369021926	0.341059006	0.157038344	0.430584768
Crtc1	518.1375309	-0.095253001	0.249412163	0.656015863	0.847538701
Rnf215	207.2619763	1.304139737	0.345779455	1.83E-05	0.00054718
Sec14l2	10.07152013	0.052634323	0.455224202	0.775320838	0.90607574
Aven	53.60306164	0.106657833	0.393669442	0.661677788	0.850419517
Cp	1741.3276	1.190002891	0.451583787	0.000981065	0.013942045
Crot	3758.798285	0.594646825	0.242869554	0.005722496	0.052629822
Rps6ka1	43.97335538	-0.060426249	0.393780789	0.797480331	0.91742647
Snrnp200	3188.249278	0.064162209	0.248923683	0.7697788	0.903588401
Ciao1	1450.893384	-0.174716213	0.270022303	0.438474305	0.71554223
Has1	19041.93895	2.342456374	0.403888732	5.08E-10	4.18E-08
Taf6l	1131.567214	0.3604145	0.264293875	0.109426486	0.354238356
Insig2	2312.326081	-0.159307199	0.242782308	0.448306126	0.722332234
Kpna6	478.9436996	-0.27355158	0.302913237	0.258034336	0.557052596
Man1a	1740.815473	0.288378738	0.264543159	0.199592637	0.488152525
Itpkc	1190.930899	2.017741333	0.348050765	5.06E-10	4.18E-08
Coq8b	488.6716249	0.136109139	0.260619796	0.540445183	0.782212564
Brd8	2126.137025	-0.051411586	0.226778277	0.796150427	0.916521325
Kif20a	691.568978	1.299636275	0.454383672	0.000425247	0.007293019
Farsa	2129.407303	-0.024015608	0.23504731	0.912491005	0.967945715
Gcdh	1313.744597	0.146993661	0.235411408	0.469719627	0.737310882
Mast2	633.8576272	-0.137197497	0.322913602	0.574695794	0.802412761
Dnase2a	731.3879278	-0.333031284	0.262555225	0.135212388	0.396991973
Rad23a	1748.952731	0.092235213	0.235140234	0.657655111	0.848350151
Calr	26567.28937	0.297394757	0.222561739	0.132144647	0.391815372
Syce2	367.6908415	-0.697067206	0.388029205	0.018242295	0.115338
Nfat5	975.0117117	0.060799799	0.315553219	0.805149037	0.921147865
Nob1	1064.576939	0.110175875	0.243126194	0.608943663	0.821820967
Nqo1	755.4569804	1.1052989	0.308618395	4.90E-05	0.001246224
Ppfia3	44.88266486	-0.570487299	0.647095608	0.068600656	0.270684057
Gys1	379.5150549	-0.002452214	0.303157989	0.989082165	0.995762222
Ruvbl2	1391.676084	0.160116343	0.250879218	0.461930929	0.73316567
Lin7b	3.218648476	-0.120059872	0.502128453	0.27324606	NA
Bax	839.5186327	-0.002799806	0.287881103	0.987730951	0.995684675
Il7r	3.647902461	-0.102710364	0.495768837	0.355941729	NA
Tfam	764.7330089	-0.030789976	0.234678024	0.879716269	0.954085837
Zfp81	181.0634561	-0.276103734	0.340595929	0.278547927	0.577548365
Efnb3	110.653557	-0.006247086	0.318726562	0.977222548	0.992626593
Mmd	349.8657703	-0.760485404	0.346083455	0.006606614	0.058096821
Hlf	342.4715881	-0.969625496	0.355949774	0.001054248	0.014800628
Fam162a	1121.947299	0.101351585	0.287691453	0.666258379	0.852391917
Rpl8	15062.08894	-0.090432513	0.271431229	0.673616997	0.856966047
Grm3	10.83095047	-0.062220794	0.460708907	0.717639907	0.878749308
Ssbp2	3600.222701	-0.339604548	0.245151755	0.110831456	0.356577755
Fancl	658.0915541	0.250581648	0.263706342	0.263670302	0.562584668
Brinp2	4.550209138	0.01658547	0.470388685	0.909656056	0.966970097
Gstm5	4208.850143	0.704451848	0.311414066	0.006718587	0.058687604
Gstm7	74.56517109	0.318936363	0.398829783	0.238012459	0.534332892
Gstm3	4.637588181	-0.004346925	0.466959831	0.973955816	0.991717315
Stat3	6609.237603	0.459811053	0.293028805	0.057841217	0.242794997
Stat5a	345.5527372	-0.241887281	0.286039897	0.301467765	0.599640467
Cavin1	233352.4937	0.535765781	0.257001945	0.016465126	0.10813835
Map3k11	135.9312615	-0.318997719	0.369324498	0.227856444	0.522302276
Akt2	7348.07006	0.555139313	0.246719626	0.010694103	0.080839193
Dnaja3	1303.130054	-0.06413271	0.223427573	0.744761115	0.891760924
Hmox2	1774.601351	0.045441292	0.232062631	0.810318129	0.922764675
Cdip1	3419.491324	0.016847635	0.218098805	0.934317448	0.97620936
Map3k20	1097.666052	0.255327575	0.259543157	0.249865715	0.547457523
Cwc15	1986.750956	0.278912638	0.263564081	0.213801035	0.50535725
Col5a3	190.9368129	0.429182373	0.336700226	0.100907489	0.338725155
Dnmt1	827.5272596	0.209050779	0.279437042	0.367256814	0.661992643
Ppan	222.7414861	-0.125953267	0.282591622	0.585319299	0.807959214
Angptl2	9305.117213	0.989828268	0.2826431	8.04E-05	0.001880328
Cacna1e	46.35995639	-0.740582229	0.652940049	0.036575079	0.183098984
Cacna1b	35.55492363	-3.223401006	1.112295934	9.83E-05	0.00222378
Trmt10a	228.5591327	-0.043540763	0.303310283	0.853651028	0.942929931
Etv1	3181.043466	4.785675968	0.280371783	1.57E-66	1.54E-62
Kifc2	56.77545983	-0.391998849	0.487225532	0.162307253	0.437884248
Psap	42188.07858	0.818314192	0.244684867	0.000222025	0.004333341
Ikbkg	1694.178783	0.195749957	0.221249452	0.320980383	0.620065701
Pax2	0.731720744	-0.044250395	0.494807015	0.456327557	NA
Wars2	764.6696556	-0.177271738	0.276015742	0.437441696	0.714551122
Atn1	263.0726041	-0.264026395	0.362035811	0.308374374	0.606989478
Phb2	1237.973905	-0.107130708	0.253420134	0.62013773	0.82837638
Ptpn6	104.8738148	-2.016384708	0.541946818	1.08E-05	0.000342534
Eno2	1085.839352	0.410268607	0.293883284	0.089710961	0.316549234
Emg1	2795.264779	0.078425272	0.260613494	0.726326297	0.883089319
Lpcat3	2791.334254	-0.031685603	0.216199221	0.873489628	0.950939479
Atp6v1f	4183.054588	0.076818334	0.275335127	0.739973763	0.889287107
Il12b	2.638150201	0.006726587	0.483630513	0.944912578	NA
Clcn5	450.4529954	0.548799873	0.366664527	0.048484359	0.217114102
Clcn3	2799.624231	-0.108070394	0.231792423	0.59808293	0.815464926
Hif3a	150.704463	-1.656141088	0.560748186	0.000217227	0.004252374
Gpx6	2.318255994	-0.100632818	0.506706955	0.101465089	NA
Gpx5	4.268557732	-0.123047184	0.497383962	0.336643294	0.634665448
Pde1c	27.19837643	0.253342379	0.476732267	0.296315742	0.595490179
Utp20	461.8302126	0.1515665	0.296118913	0.526784511	0.77426135
Spic	104.0313681	-0.339444177	0.38783279	0.208002464	0.499058895
9330159F19Rik	61.62016253	0.457273365	0.501634589	0.120480609	0.37331324
Cul3	998.9694463	0.000359447	0.25241795	0.998848423	0.999455321
Sst	0.802360658	0.044831591	0.494857536	0.42624609	NA
Il11	48.60422039	0.045767115	0.375790397	0.853933542	0.942929931
Large1	797.0588182	-0.072715236	0.24745848	0.731852022	0.885812271
Ddx56	2191.417464	0.037116432	0.218132624	0.851739234	0.94175846
Tmed4	4812.707567	0.226103623	0.241797397	0.286818775	0.585554816
Col26a1	52.59117311	-0.167969507	0.383829732	0.504186288	0.760147078
Bid	307.7711543	0.458256305	0.319360836	0.072704042	0.279359772
Ralb	1788.083943	0.009320709	0.216589213	0.964591766	0.988429956
Ppp1cc	673.2910256	-0.377895456	0.304749567	0.12343027	0.378514359
Dnajb11	2125.682604	0.391594549	0.248284334	0.069264312	0.271933156
Tbccd1	666.4429137	0.246330352	0.24211049	0.243999964	0.540242538
Clec11a	1990.871485	1.030187661	0.288621114	5.93E-05	0.001456881
Zfp324	154.6602519	-0.871652266	0.421340054	0.006646421	0.058394616
Gab2	478.8566588	-0.451019059	0.310297648	0.070991401	0.275200198
Coro1c	4071.284869	0.115954187	0.246120982	0.589615252	0.810592508
Tax1bp1	10417.54276	-0.171818838	0.221566999	0.40371018	0.690174983
Psg19	0.432727008	0.008882767	0.489415776	0.892605264	NA
Ctse	2.132944286	-0.121285336	0.512928093	0.083107693	NA
Ndrg2	12247.94006	0.277655735	0.215022993	0.15146496	0.42195497
Mettl17	380.8357168	0.11453339	0.264036952	0.609126555	0.821907948
Arhgef40	273.7729231	-0.382725077	0.290783678	0.10922466	0.353840999
Pnpla6	783.1864202	-0.115502294	0.266160575	0.60197571	0.817525609
Mcoln1	326.1670257	-0.169806751	0.290653767	0.469662361	0.737279876
Arhgef18	625.8718667	-0.489429235	0.268693385	0.032591892	0.170634268
Pkn2	1113.998668	0.305917386	0.242218806	0.148202623	0.417123636
Cd33	2.916589242	0.073908215	0.493459141	0.407118701	NA
Etfb	6137.802759	0.094192542	0.273164851	0.680353774	0.860261824
Nkg7	4.14268143	-0.096294814	0.496436001	0.342791277	NA
ENSMUSG00000004613	0.344326933	-0.038894932	0.493664466	0.642244313	NA
Stxbp2	3706.131836	-0.040133173	0.210958152	0.832033258	0.933751022
Pcp2	2.389162837	-0.066685272	0.487695739	0.52632859	NA
Sgce	7606.667356	0.662533554	0.24419069	0.002276049	0.0271936
Chn2	41.92834801	0.034803547	0.387954139	0.887267001	0.957414387
Wwox	895.2532901	0.165004444	0.229178128	0.417336271	0.70112498
Slbp	3029.265347	1.138510407	0.270880098	3.86E-06	0.000143043
Tyr	99.10638231	-0.484367726	0.424146099	0.094678573	0.327432581
Ghrhr	0.278126121	-0.037385511	0.493392127	0.692040217	NA
Aqp1	521.5141724	-0.971340224	0.347089437	0.000840297	0.012445511
Arid3b	63.83670724	-0.754978519	0.591164701	0.032226179	0.169487108
Cnn2	6047.605848	0.416873482	0.225565664	0.03817341	0.187679894
Polr2e	2954.08497	-0.006090018	0.259872785	0.974433452	0.991995466
Abca13	43.01025712	-2.052322459	0.739813974	0.000272194	0.005114432
Myo9b	310.8041826	-0.106404309	0.306074345	0.656116957	0.847538701
Hdac9	7.992592045	-0.172427109	0.518509309	0.1930055	0.478886443
Ly9	10.69293397	0.043675665	0.456807261	0.807907983	0.922104405
Cd244a	9.73475984	-0.044741246	0.454698944	0.801949673	0.919324132
Adgre1	45.9436194	-0.142560868	0.461780851	0.483220481	0.746695127
Mtfp1	118.5607814	-0.408053328	0.403169523	0.142759066	0.408354696
Rab23	586.612763	0.221175217	0.248550777	0.304468299	0.603045445
Rab11a	4370.289355	-0.12836666	0.231365775	0.535596466	0.779715662
Eif2b2	925.9449245	-0.078230271	0.263657936	0.724086526	0.882347861
Dlst	2534.342797	0.296951515	0.240438954	0.158796237	0.433760161
Pgf	265.7106162	0.735326648	0.395577758	0.014759091	0.100652431
Ulk2	552.0516728	-0.187899841	0.258195195	0.392237054	0.683303232
Ccl24	30.46496913	1.424512302	0.836557217	0.004824295	0.046869351
Dgkq	119.329207	-0.260199414	0.431433761	0.31343655	0.611867496
Tmed11	3.538800483	0.109179686	0.509762326	0.056859381	NA
Grap	33.08784261	-1.221700688	0.846943614	0.009102005	0.072572331
Pou1f1	4.338352244	-0.036896006	0.479553467	0.748180857	0.893090823
Chmp2b	1813.415122	0.148426983	0.244016262	0.485805357	0.748335958
Plod3	2455.399482	0.86272269	0.279542434	0.000470552	0.007884254
Ap1s1	1793.276074	0.147663508	0.240680085	0.483754531	0.747105545
Mapk13	240.3698436	0.73985641	0.407005318	0.015816027	0.105622897
Srpk1	3588.791031	-0.002253393	0.226715058	0.988671765	0.995762222
Pax3	6.87428901	-0.256484924	0.554276272	0.137910102	0.400981532
Lbr	3055.803298	0.534626623	0.255380385	0.016025481	0.106623156
Crabp2	2.861551887	0.153359099	0.521351998	0.093352134	NA
Nes	8.209184312	0.034040746	0.467884854	0.824488613	0.93002974
Bcan	0.93508321	0.038456265	0.493231324	0.484543817	NA
Prcc	85.89218158	-0.004040273	0.334177787	0.984119293	0.994843878
Rrnad1	408.4621444	-0.540831636	0.271640271	0.019621405	0.120965841
Hdgf	2139.072523	0.192897753	0.250873655	0.373923798	0.667978397
Slc25a18	3.37657875	-0.023394738	0.480213218	0.829804279	NA
Thop1	191.4199823	-0.20953691	0.293803722	0.376203162	0.669676383
Apba3	413.6741298	0.115050858	0.244735876	0.589859912	0.810707942
Matk	6.434743882	-0.045693071	0.467982436	0.760919326	0.89944719
Pias4	272.6146757	-0.196712873	0.286320794	0.399828012	0.687728572
Map2k1	1174.394446	0.295176215	0.238173559	0.155373534	0.427767019
Sgta	4720.093071	0.427259362	0.240582707	0.043669146	0.203817001
Nmrk2	15.80003697	-0.431489058	0.656078712	0.085879989	0.308949038
Tmem242	1543.921785	0.166205661	0.282251193	0.476466126	0.741750474
Dtx2	673.8109047	-0.292545008	0.246850042	0.170571832	0.449505225
Zp3	3.490527184	-0.020804384	0.479487732	0.850794924	NA
Hspb1	1394.001894	0.399511272	0.373451096	0.141193082	0.406416057
Rasa4	61.65671518	-0.476128977	0.451068178	0.104786497	0.345797675
Syt5	19.15709553	1.703950218	1.312474026	0.006327531	0.056323052
Hnrnpa2b1	14105.16641	0.439324182	0.237106602	0.032478614	0.170495374
Fxyd4	4.433541785	-0.185547464	0.540638401	0.038583023	0.189104919
Ccdc130	444.4191198	-0.118109938	0.281946031	0.607693784	0.820966395
Mri1	73.04696849	-0.667021725	0.488095771	0.03857634	0.189104919
Prkacb	903.1755141	-0.038893784	0.247924014	0.853719714	0.942929931
Sgsh	1053.201279	0.026234094	0.278950016	0.912052043	0.967695433
Chd5	26.3382446	-0.057959814	0.40419664	0.80154311	0.919059634
Cstb	6496.814544	0.372998811	0.291240855	0.120032654	0.37244226
Sh2b2	14.25348876	0.209582256	0.484669882	0.332722805	0.631127268
Pex5	1069.871094	0.122837678	0.235271057	0.554208919	0.79049052
Jkamp	1936.747947	0.140997981	0.276109728	0.539304237	0.781716877
Cd44	3524.234069	2.29697552	0.367388695	2.92E-11	2.84E-09
Slc1a2	72.62285136	0.180935162	0.39619486	0.474658222	0.740740969
Eif2ak4	154.5887308	-0.078598049	0.357383705	0.748276668	0.893090823
Wdr1	14686.35278	0.434690855	0.243565686	0.040679531	0.194292955
Slc2a9	30.65924394	-0.101663872	0.443229825	0.618848326	0.827854954
Ccn4	230.765833	-0.189793497	0.27179172	0.402302287	0.688929959
Ndrg1	4919.130785	0.614099483	0.284237281	0.011044399	0.08255114
4930550C14Rik	92.59738046	0.117134185	0.331417652	0.637991156	0.838678228
Man2b1	9066.651491	-0.108123907	0.222100526	0.601545036	0.817392571
Klf5	108.5907771	0.009296724	0.330682537	0.972960206	0.991422641
Wdr83	683.4673445	0.172807091	0.255889444	0.431371108	0.710897849
Prdx2	8622.806187	0.00415894	0.254325353	0.988073129	0.995685031
Polr2a	1245.898493	0.025187506	0.315348432	0.926465789	0.973223883
Shbg	0.556252242	-0.042841842	0.494471819	0.515311921	NA
Senp3	760.9255573	0.30977864	0.272089685	0.176209161	0.45791549
Corin	6.282052761	-0.1503197	0.515665532	0.064529247	0.259729228
Plekha8	140.2994637	0.109415153	0.305219558	0.65125782	0.845654149
G6pc2	0.298625297	0.005943665	0.489529173	0.96249763	NA
Spc25	286.7258458	1.156090382	0.397045713	0.000439085	0.007478146
Dnah2	32.260423	0.056346163	0.430843177	0.792916102	0.914763562
Ripk4	58.31375125	-0.244583819	0.476386844	0.301926089	0.600244038
Ufd1	3459.435305	0.134559168	0.220380411	0.491545529	0.752482932
Zfp287	199.5386866	-0.743746826	0.345333843	0.007699022	0.064472338
Prlr	3015.784128	-2.998842843	0.276968296	1.54E-28	8.91E-26
Letm1	393.7016808	0.01883392	0.254157059	0.93322206	0.975769876
Ubqln1	717.3333753	0.319284672	0.269592319	0.16072843	0.435659004
Fgfr4	23.8568455	1.063937667	1.120689045	0.016762055	0.109340504
Cadm3	239.0445241	3.0906226	0.353188112	1.46E-19	3.55E-17
Txn2	3854.102561	0.19395905	0.246781483	0.368667676	0.663177466
Slc1a6	13.01983122	-0.141687748	0.468771064	0.468602795	0.736902693
Slc1a3	93.44526369	-0.100937612	0.350876778	0.68172327	0.860696558
Crbn	2534.086721	0.391922743	0.266127785	0.083739686	0.304443174
Il5ra	7.197498101	-0.200700767	0.515140094	0.241520684	0.537581827
Msh6	748.7152777	-0.03680412	0.281319214	0.874040374	0.951237029
Fbxo11	808.3722019	0.234506302	0.251678364	0.28095589	0.579969572
Mlxipl	20.03216922	0.045658067	0.432311547	0.831373406	0.933428241
Tbl2	554.7520942	0.085386557	0.255832227	0.697273161	0.867629421
Bud23	900.9408325	0.063595992	0.233711276	0.759042983	0.898375882
Nid1	7764.793732	0.062481818	0.255774378	0.782330803	0.909655562
Mcm5	719.6535212	0.465600952	0.29795386	0.057593675	0.241972231
Hmox1	2193.188416	0.900130442	0.334583627	0.001365563	0.018282551
Mprip	5397.777322	-0.254708247	0.262202025	0.2523539	0.550595421
Cic	93.86784899	-0.507687871	0.535563189	0.093189686	0.32447724
Pafah1b3	421.6287781	-0.140942131	0.307320347	0.557680816	0.79267048
Il27ra	77.63800658	0.547334143	0.424447331	0.065177138	0.261800831
Prkaca	395.7953102	0.056093034	0.285974462	0.812289064	0.923297048
Asf1b	271.8281803	0.850897222	0.47816343	0.012545896	0.090620007
Ddx39	1421.570627	0.592297827	0.255434949	0.007989965	0.066174625
Dnajb1	27982.77241	1.41150886	0.391202078	3.59E-05	0.000963094
Msh4	80.09325835	-0.583347017	0.447072734	0.055479449	0.236938959
Usp40	810.5461479	0.046423237	0.284533768	0.843333299	0.939299142
Kbtbd4	997.679467	-0.079445586	0.259331716	0.716407318	0.877822284
Celf1	846.3638061	-0.378269345	0.313489852	0.12900249	0.386909039
Ndufs3	1749.08926	-0.03650832	0.265964687	0.870894075	0.949768635
Por	21131.02932	1.666302552	0.267339375	4.81E-11	4.52E-09
Igf1r	340.5615134	0.24878429	0.353973813	0.335416263	0.633589296
Insr	378.7360318	-0.254203276	0.292758464	0.28394333	0.582631856
Fcer2a	11.29223762	0.000856739	0.454801645	0.999553711	0.999939877
Cyp2a5	1.305471465	0.050971905	0.494831533	0.374002096	NA
Atp4a	8.607747773	-0.168555081	0.509040485	0.257218079	0.556206857
Trim28	833.7890765	-0.187915871	0.262215676	0.396736495	0.686195608
Ube2m	165.3477374	-0.273135055	0.337567858	0.281881898	0.581211375
Adcy9	216.8304201	-0.212509909	0.317623451	0.387153367	0.678766243
Mef2c	1083.057264	-3.242515126	0.287902971	1.33E-30	8.99E-28
Ctr9	1617.298147	0.104670649	0.251382452	0.630756671	0.833948303
Eif4g2	45251.80148	0.332442876	0.252932529	0.127768479	0.384797339
Mrvi1	1309.17669	0.215884505	0.316533131	0.383662907	0.675612471
Pcyt1a	2526.448996	0.028855662	0.254217961	0.897450364	0.961435161
Zfp592	690.9469266	-1.090498974	0.361810697	0.000350098	0.006312685
Psmd4	2878.673461	0.122024552	0.233205156	0.548975227	0.787430936
Tmod4	8.301235121	-0.152062679	0.500211874	0.314386316	0.613234285
Insrr	2.207558441	-0.086567346	0.499336793	0.263619369	NA
Cabp5	1.260136248	-0.034455408	0.488759087	0.647791701	NA
Snx6	4040.555559	0.405366684	0.252780998	0.06572511	0.263087843
Mthfd2	917.9710394	-1.049242138	0.394391773	0.001079943	0.015096153
Kit	21.35704226	0.450902422	0.691826585	0.072173363	0.2780273
Tomm40l	1059.080836	0.176540731	0.260824481	0.42756152	0.707780401
Nr1i3	8.570908669	-0.203371548	0.533771354	0.149707268	0.419350312
Apoa2	4.298775859	-0.02759194	0.471766096	0.840766853	0.938141918
Pan2	584.8595883	0.002688287	0.258283885	0.992650933	0.997115478
Cs	7433.324019	-0.040877881	0.221923921	0.849143933	0.941237091
Ampd3	296.5662253	-0.43276494	0.334621453	0.096012191	0.329729022
Bcas2	1937.276024	-0.01072505	0.249268118	0.957470428	0.986092404
Sh2d1a	11.65855798	-0.434729227	0.746639975	0.031080002	0.16540654
Ctcf	845.8365893	-0.114895449	0.238227745	0.584207524	0.807784644
Pard6a	407.5507168	-0.172206891	0.283940606	0.457881048	0.730539462
Agrp	6.708592756	-0.056485049	0.47001868	0.708769729	0.873697735
Tfap4	13.2765065	0.031896438	0.437194898	0.878419695	0.954021373
Ranbp1	1541.530792	0.155346584	0.2786833	0.502185216	0.758629437
Cd247	13.37531193	-0.32994012	0.590804428	0.117151849	0.366874195
Rfx5	317.0333871	0.503963507	0.352815083	0.063249574	0.256371509
Psmb4	2025.566841	0.209825027	0.27334968	0.360135845	0.655684104
Mmp8	6.953675908	-0.494366294	0.960516588	0.003311305	0.035621454
Slc30a4	341.7798764	0.164625782	0.288828656	0.485642947	0.748335958
Sqor	7545.035898	0.202414353	0.24179547	0.338356783	0.635947864
Bloc1s6	874.3079811	0.162864521	0.236182953	0.433475862	0.712279858
Metap1	981.2340054	0.042449423	0.228513456	0.83613259	0.935589337
Gpr108	3687.070105	0.466001777	0.233988492	0.023635558	0.1373546
Tnfsf14	28.15223699	1.058597126	0.887473576	0.015706648	0.105178349
Gata6	2997.943169	0.161446019	0.237280131	0.439135761	0.716246825
Rsl1d1	2845.478488	0.267741222	0.249372434	0.216682309	0.508923769
Cnga2	4.383175457	-0.104849196	0.492302073	0.39959151	0.687728572
Apc	798.6173432	0.068945725	0.283676306	0.769247497	0.903451388
Reep5	5182.130263	0.213329092	0.235272959	0.303529768	0.602102296
Ergic3	14865.85825	0.211474771	0.253589823	0.339409098	0.636521605
Uqcc1	1574.124331	0.475971058	0.266464334	0.036816409	0.183664091
Ncoa2	512.0090656	-0.069093967	0.244599676	0.742919796	0.890273641
Trh	32.87281788	1.372141206	0.843512957	0.006110143	0.054958941
Nr2c2	485.136026	-0.663342051	0.453113855	0.035056245	0.17834441
Nr2c1	493.4602358	0.17506912	0.258488602	0.428705028	0.708769273
Smpd4	848.9900401	-0.02998466	0.271110968	0.893020665	0.959456167
Pex1	352.5892689	-0.17415374	0.272898605	0.442508542	0.718933183
Otx1	1.183378943	-0.05182363	0.492259767	0.43055339	NA
Kctd20	2383.788676	0.540300228	0.263203621	0.017521156	0.112462707
Itgae	6.934894255	-0.238074975	0.566691465	0.058241247	0.243858857
Ctns	914.9171155	-0.093219955	0.266111799	0.675538541	0.85783938
P2rx5	37.54740805	-0.673588071	0.678611923	0.047509251	0.214345824
Shpk	189.4552265	0.127227933	0.279329875	0.582974108	0.80703832
Trpv1	5.594315666	-0.237277118	0.564632065	0.064315322	0.259080415
Ephb3	81.81752779	-0.115165678	0.357676891	0.642068058	0.841336464
Tuft1	2562.733785	-0.349094437	0.269693394	0.12397645	0.379597001
Rcn1	5338.890649	1.369819791	0.267174732	3.42E-08	2.04E-06
Dnase1	21.34925807	-0.213850565	0.479443164	0.336302529	0.634327245
Trap1	3671.47602	0.32741547	0.225221511	0.099939521	0.336914466
Naa60	2224.201628	-0.031551749	0.227465927	0.873202897	0.950939479
1700037C18Rik	138.79975	-0.253663332	0.332122898	0.313325187	0.611841605
Ankrd13d	92.5842684	-0.140162042	0.340493051	0.572054177	0.800851399
Tyrp1	67.92947702	-1.9601884	0.766002109	0.000412142	0.007143061
Tpr	2466.509569	-0.006790024	0.23974021	0.971541168	0.991055697
Pdc	3.419602291	-0.144027062	0.522646384	0.035926631	NA
Odr4	1870.792105	0.392101956	0.240654073	0.063022592	0.25578628
Prg4	57.92771034	-1.783486119	0.613647116	0.000235231	0.004545945
Dhx34	93.25839214	0.044492757	0.370985383	0.858873172	0.944473082
Kptn	464.2076798	0.171584575	0.24744318	0.424304843	0.705488513
Napa	6026.341445	0.202375276	0.237382785	0.332863283	0.631232628
Sra1	3955.029277	0.166122561	0.252953422	0.446416022	0.721178735
Calcoco2	8.144046301	0.021477255	0.453068337	0.907367613	0.966318237
Atp5g1	3847.115887	-0.170438209	0.315169539	0.483298823	0.746757474
Snf8	978.3984069	-0.078299996	0.231345971	0.699521418	0.869365797
Tbcb	2293.345606	-0.102236335	0.290470319	0.660034315	0.849362563
Inpp5k	4692.782762	0.076567901	0.217736665	0.687740976	0.863610768
Crkl	597.9407401	-0.098628505	0.261965137	0.655601484	0.847374406
Upk3bl	2.638140181	-0.051551408	0.48104383	0.665490507	NA
Eps8l1	48.06931996	0.364265688	0.446528518	0.191382969	0.477219091
Clint1	597.418199	0.134855972	0.30380079	0.579401767	0.804760928
Prss16	1.616879655	-0.073183156	0.499761288	0.201171286	NA
Cdkal1	856.8591378	0.044839712	0.246557804	0.835951085	0.935583545
5430419D17Rik	0.556252242	-0.042841842	0.494471819	0.515311921	NA
Htra1	4852.268251	-0.4408846	0.357035523	0.099633966	0.336463919
Zbtb17	621.1053226	1.060905816	0.290333944	4.08E-05	0.00107319
Clcnkb	1.205698229	0.056675095	0.496622496	0.299757873	NA
Fblim1	108.3885313	-1.475387174	0.580841515	0.000828762	0.012311783
Hspb7	138.6605772	-0.627976679	0.401474914	0.033633033	0.173999378
Epor	7.291580878	-0.024746629	0.472746653	0.851981882	0.941780197
Ccdc159	79.59644277	0.341385913	0.397882937	0.210425223	0.501430986
Mob1b	575.7492624	0.29382973	0.247207367	0.170897631	0.449701706
Atp6v1b2	1809.024752	0.371649939	0.239200258	0.076605507	0.288540558
Eps15l1	1265.069064	0.096749608	0.24660409	0.652741149	0.846461777
Tep1	550.0340363	-0.174239552	0.274416033	0.444016878	0.719728473
Ttc5	2058.260409	0.651102173	0.253079005	0.003364637	0.036076688
Osgep	2430.205431	0.082937184	0.263563508	0.712846627	0.875955494
Aamp	8173.157759	0.62244004	0.241053691	0.003638904	0.038327453
Tmbim1	7104.57819	0.790116386	0.261280968	0.000643571	0.010078687
Arpc2	8007.269656	0.395716114	0.242680618	0.06319725	0.256271236
Kmt2b	148.7284207	-0.637986657	0.439785399	0.038292925	0.188152285
Zbtb32	3.1299188	0.058811391	0.485462947	0.589918733	NA
Upk1a	1.723367967	0.060580745	0.493348683	0.413603272	NA
Tmem147	1991.251386	0.034141055	0.270098539	0.882931029	0.955788469
Rps9	20884.27949	-0.382391241	0.324987705	0.132129496	0.391815372
Tfpt	149.5826623	-0.373825624	0.345251693	0.152459782	0.422987656
Susd2	2348.298357	-0.270370564	0.283950177	0.244756892	0.541047345
Ggt5	351.1099232	-0.95587856	0.341206616	0.000854679	0.01262997
Ggt1	2.84384755	0.010208022	0.478570739	0.931874175	NA
Crip2	8344.615042	0.537562264	0.293429028	0.028081967	0.154643595
Crip1	43640.21078	-0.371362682	0.359581434	0.160911749	0.435794339
Cbfa2t3	82.66517141	-2.666012482	0.485918193	2.36E-09	1.77E-07
Fbln1	23485.52589	1.191503512	0.257411359	5.87E-07	2.72E-05
Pgrmc1	8744.525555	0.495628245	0.239764795	0.019444453	0.120289987
Gcat	544.7835777	0.533297123	0.281477525	0.024941589	0.142543943
Tek	145.9109152	-1.204669149	0.48787171	0.001375676	0.018367896
Mpl	3.937667361	-0.056911638	0.487606154	0.555286213	NA
Elovl1	5995.499427	0.373590362	0.271865421	0.10442644	0.345417825
Med8	1018.697751	-0.093952423	0.266713611	0.672978876	0.856612296
Hyi	150.1230081	0.206572216	0.345863747	0.417184828	0.70112498
Cdc20	155.502581	1.080049796	0.40033374	0.000932914	0.01343888
Adamts4	364.6984513	0.340367421	0.566340347	0.151250947	0.421715201
Nectin4	0.505019829	0.04167835	0.494159241	0.534827713	NA
Pfdn2	897.7519382	0.228740235	0.265962954	0.309685983	0.608621645
Rnf114	4620.790758	0.298878838	0.229002994	0.139181126	0.403044916
C330007P06Rik	1465.379739	0.400528631	0.24910542	0.06551304	0.262613357
Neurl1a	53.15392049	-0.148779919	0.39085621	0.54823049	0.787122657
Srm	128.5414402	-0.024606014	0.346747969	0.917567116	0.969562586
Epha2	1789.998547	1.143510198	0.313880948	3.75E-05	0.001001013
Rbm14	683.9912227	0.095623155	0.255867531	0.66418637	0.851508967
Actn3	1029.159095	-2.82503444	0.29577465	7.36E-23	2.45E-20
A530013C23Rik	78.82851724	-0.481915752	0.397709138	0.088865781	0.314300534
Zdhhc24	292.3350673	0.07909888	0.294280507	0.740169872	0.889416647
Bbs1	205.3300932	-0.05559866	0.287759434	0.80967361	0.922682598
Ndor1	306.6842032	-0.154404181	0.293279083	0.512044358	0.765484112
Nsmf	474.7045989	0.209190828	0.276765139	0.364612667	0.659193943
Pdk1	149.7949121	-0.023962831	0.312846429	0.918575557	0.970106609
Ptbp1	5588.090256	0.389841148	0.255148755	0.076857774	0.289324401
Mvd	95.93672825	-0.228078295	0.384041819	0.376536453	0.67005974
Cyba	3283.007544	-0.180847384	0.278512375	0.430481541	0.710108581
Itih3	3.882209638	-0.15403622	0.527397748	0.026080386	NA
Stimate	183.7346211	-0.173555398	0.309212659	0.473302099	0.739890618
Sfmbt1	303.1820964	0.471087107	0.324622434	0.067946598	0.26880484
Itih1	1.285902576	-0.059811097	0.497231579	0.280838698	NA
Ihh	1.536133736	-0.02275013	0.488632212	0.742931098	NA
Prkag3	272.24971	-1.065873228	0.38798412	0.000818841	0.012219816
Atp7b	2.56062374	-0.048467146	0.486115697	0.618210084	NA
Defb2	1.079658043	-0.061133984	0.497261289	0.305386379	NA
Rundc3a	10.17949663	-0.234114562	0.518795971	0.23347391	0.528956339
Slc4a3	302.6434596	-0.183645351	0.278955933	0.4247164	0.705818167
Cdt1	134.6903386	0.204797814	0.308011452	0.400547962	0.687728572
Runx1t1	2020.999077	-0.841501032	0.325400194	0.001999944	0.024659279
Aprt	4888.572945	-0.341438995	0.300051968	0.158687957	0.433603325
Gtf2h1	703.6915779	0.559720123	0.291852394	0.022036898	0.131166925
Hfe	1122.610003	0.80145165	0.262067834	0.000556789	0.009028978
Abhd1	72.18538225	-0.179502443	0.370741569	0.477350331	0.742606386
Slc5a6	325.8337234	0.268422687	0.307919125	0.273896855	0.572559237
Tcf23	429.0928107	0.272014862	0.276318829	0.238937052	0.535530713
Nphs1	3.705198544	0.152544442	0.519480157	0.126666105	NA
Aplp1	443.2332327	0.408688832	0.391957254	0.140860401	0.405913125
Qrich1	2096.888157	0.204773005	0.250739721	0.346819693	0.643541753
P4htm	897.0657416	0.523342504	0.255714991	0.018481902	0.116461462
Usp19	549.6464056	-0.104180316	0.243130567	0.620519248	0.828570939
Pola1	416.2395342	-0.412345942	0.316144668	0.100426998	0.338036003
Cdc42	24834.25333	0.555611442	0.234246027	0.008162985	0.066987603
Pknox1	894.5379636	0.446649784	0.307132322	0.073249558	0.28052354
D130043K22Rik	9.188410371	-0.177557241	0.515200603	0.198024132	0.486075904
Gmnn	225.8001313	0.034192402	0.278049139	0.883806137	0.956041929
Acot13	523.9963937	-0.122119053	0.306939961	0.610602905	0.822648032
Zfp184	135.7327639	0.215096712	0.397636311	0.403926475	0.690194679
Cyp27b1	30.37636187	0.202551811	0.480020782	0.351655287	0.647805138
Cdk4	5517.89171	0.167762402	0.246557258	0.434195379	0.712760033
B4galnt1	1.697046671	0.01823226	0.486338843	0.825126597	NA
Mettl1	927.9777231	0.303110597	0.270282442	0.18352035	0.466551411
Tspan31	7961.397957	0.429559219	0.236746751	0.039511968	0.191503368
Kif5b	3755.755819	0.388674104	0.222281197	0.047895189	0.215457096
Saal1	631.3472494	0.16023892	0.261677205	0.46675534	0.736067516
Tph2	26.61973741	0.703975281	0.82822181	0.040620021	0.19416999
Krt23	597.1994048	4.688089142	1.246477348	5.61E-06	0.000195662
Cnp	767.5173285	0.476872273	0.265129611	0.035797187	0.180677429
Ttc25	66.33684196	-0.507910846	0.491705499	0.091925893	0.32175528
Sulf2	7793.352734	-0.307069985	0.234013104	0.137958539	0.400981532
Sod2	2859.642695	0.691974376	0.271354795	0.003323015	0.035708334
Tmco6	182.7771942	-0.124437641	0.299150305	0.600415779	0.81659205
Stambp	1698.92778	0.260077614	0.241842407	0.218212938	0.511113942
Ezh1	1936.873424	-0.017940463	0.257918662	0.935696904	0.976678762
Hap1	10.51092757	0.329100804	0.575163748	0.139202232	0.403046651
P3h4	1357.919894	-0.363308918	0.322120964	0.149719199	0.419350312
Ctnnb1	3931.964495	0.251379443	0.243522875	0.238716549	0.535219604
Eif1b	1225.099824	0.038371617	0.258394531	0.863666914	0.94676276
Chrd	831.2903079	0.376575781	0.306855685	0.127865591	0.384797339
Psmd2	9256.865917	0.401688627	0.234180845	0.052514843	0.228043908
Syngr3	12.54900022	-1.302219705	2.488093514	0.010242635	0.078636228
Vars	371.9290333	-0.123284652	0.282290007	0.592835341	0.812636755
Vwa7	24.17698333	0.072210503	0.413342686	0.755947149	0.896661028
Hspa1l	3.464732917	-0.071301709	0.488352956	0.505234502	NA
Msh5	28.1890668	0.263883484	0.503083265	0.248428502	0.545559482
Abhd16a	2697.663786	0.358180672	0.237000649	0.084194521	0.30530611
Neu1	625.5475165	-0.207605894	0.250140404	0.334087407	0.632394674
Ddah2	1629.731987	0.351233378	0.260192297	0.114819216	0.363332292
Clic1	10373.21123	0.37692033	0.276242794	0.104218963	0.345241784
Lsm2	152.9045704	0.819004399	0.383680564	0.006682902	0.058531975
Pole	89.26231088	-0.034481659	0.357080857	0.885674305	0.956483476
Atp1a2	163.6548109	-2.639805592	0.396098578	1.54E-12	1.78E-10
Atp1a4	0.798789984	-0.044829178	0.494949394	0.434291955	NA
Casq1	6.247116873	0.1332881	0.504950071	0.263007197	0.562291249
Stx1a	172.7759916	0.75149229	0.35624807	0.008447905	0.068751604
Ceacam9	4.007104521	0.027305943	0.47953744	0.814897042	NA
Zfp775	212.0120602	-0.225300681	0.318076277	0.360346717	0.655764294
Scube2	28.06290416	-0.089013509	0.446750329	0.658092561	0.848474888
Mrpl49	1193.260121	0.037553078	0.24312634	0.862547979	0.94631926
Dennd2c	106.8331876	-0.315691496	0.40983554	0.241007236	0.537043511
Mark3	398.4040881	-0.242686397	0.285036984	0.2990609	0.59801742
Gatad1	2745.500418	0.2965392	0.256709479	0.178436951	0.461112139
Pcdha11	0.645108832	-0.043633361	0.494657373	0.482948703	NA
2310003L06Rik	6.31345899	-0.06437997	0.478783072	0.628017073	0.83241486
M6pr	10495.10486	0.255029342	0.218916343	0.18157976	0.464485122
Lrrc8a	2907.305453	-0.112570603	0.281276396	0.625943357	0.831408015
Ppp2r1a	10451.47424	0.419902817	0.228160582	0.038498143	0.188830171
Fance	88.74969967	-0.428572436	0.391067174	0.122786536	0.377069779
Tinf2	323.6596457	-0.100922041	0.262701743	0.647927211	0.844087344
Tssk4	4.61079184	-0.085789042	0.477257898	0.565557752	0.796868554
Dus3l	734.1758517	0.206408138	0.266904912	0.360199304	0.655738897
Gtpbp3	113.1315724	-0.35770625	0.356315432	0.174875852	0.455957813
Tgfbr1	1002.237759	0.50313736	0.335548034	0.056042442	0.238307695
Homer1	318.7008516	0.309864042	0.323451206	0.219477351	0.512609372
Rad51c	100.366758	0.115372669	0.378318021	0.643375468	0.841558015
Gabrb2	3.089538346	-0.142682031	0.514330733	0.158951312	NA
Cav1	103939.5926	0.343822769	0.220152604	0.088893398	0.314341641
Arpp19	2991.88111	-0.16561117	0.294864835	0.485079328	0.748006601
Bcl2l1	3560.430319	-0.208700975	0.21820397	0.284051051	0.582631856
Khsrp	210.1469758	-0.458178936	0.365152668	0.092409159	0.322636257
Dio2	6.490866968	0.017615999	0.476808225	0.889245197	0.958207164
Ccdc124	804.65078	-0.262875325	0.334559797	0.297886805	0.597014618
Cct4	5806.028632	0.092243013	0.235702426	0.658609388	0.848640196
0610009B22Rik	904.1094193	0.035821574	0.292849966	0.882049279	0.955666843
Cpt1c	1594.667171	0.082350626	0.232657036	0.68904359	0.864358058
Twist2	16.49844097	-0.081176209	0.435605859	0.700162159	0.869644709
Zfp655	2227.352936	0.400844933	0.274493707	0.08338052	0.303980845
Rhoa	23882.27584	0.454033796	0.249194423	0.036541796	0.183025602
Zmiz1	1135.638041	-0.223201573	0.314053279	0.361345351	0.656523283
Ankrd26	428.4628157	-0.030668381	0.283161213	0.892245106	0.959152508
Aldh16a1	401.8847066	-0.201891707	0.296576878	0.39623351	0.685948507
Hnrnpa0	1249.11317	-0.281177788	0.25609836	0.198942229	0.487181392
Prrg2	215.1226881	0.035552443	0.282297045	0.880116504	0.954461601
Hnrnph1	4398.025234	0.572950599	0.254928838	0.010079618	0.077749144
Ift43	1935.619525	0.381104924	0.275479263	0.100096021	0.337216769
Id3	40421.48536	1.348759804	0.247532573	6.85E-09	4.66E-07
Tcap	3.096117123	-0.156751329	0.518954587	0.147240202	NA
Arid1a	922.03088	-0.13008952	0.319463108	0.593289505	0.812805795
Crlf1	0.369315141	0.002360603	0.489447066	0.987331011	NA
Ctsd	33989.23954	0.432472327	0.239114272	0.037570342	0.186131346
Rplp1	11073.10324	-0.301299277	0.333789831	0.23588854	0.531912961
Hmgcll1	4.349727915	0.010835121	0.476041778	0.933636433	0.975891638
Abhd8	164.7711453	0.297246992	0.311903586	0.229697064	0.524626118
Ift22	1480.137209	0.141460176	0.280626871	0.543887883	0.784095391
Fzd3	340.0976515	-0.21298682	0.274908	0.351341145	0.647483654
1700008O03Rik	8.348285241	-0.19708411	0.516059027	0.229482179	0.524385855
Mid1ip1	2419.462128	-0.086378817	0.219093431	0.658496763	0.848606345
Ap2s1	799.020005	-0.184243623	0.28481808	0.428156525	0.708373376
Fgfrl1	70.04568723	-0.08748137	0.362786616	0.72156751	0.880923088
4930432K21Rik	22.8511811	-0.011066924	0.413176703	0.957995744	0.986157197
Fhl2	16.9653914	0.049888682	0.444576431	0.802530022	0.919650461
Emc10	855.4328555	-0.175462819	0.239367612	0.399923984	0.687728572
Clstn3	39.41156782	0.826302901	0.649826196	0.0263318	0.148291609
Fbxw9	621.676601	-0.291775689	0.263013212	0.190471069	0.475987573
Spib	48.22837353	-0.257581567	0.422626689	0.321628712	0.620938565
Fnbp4	566.9701422	-0.159303746	0.347485661	0.52337612	0.771818821
Cers4	5105.570537	0.132935222	0.218300874	0.489580214	0.751382908
Scrn3	740.3503965	-0.069044864	0.235519634	0.736901826	0.888045882
Phax	1864.141368	-0.119787651	0.241608794	0.56730513	0.798250008
Tle1	257.6187449	-0.675357323	0.34440611	0.014070996	0.097617846
1700109H08Rik	66.48526538	-0.477310671	0.441282152	0.102220212	0.341293323
Relt	82.82900673	1.29716632	0.695461354	0.004406898	0.043899231
Snrpb2	1091.300709	-0.081491785	0.283758545	0.72636725	0.883089319
Ubc	269767.0899	0.613592378	0.276829324	0.009722966	0.075982177
Prpf31	1416.988405	0.319858917	0.241311836	0.127139692	0.384158395
Sertad1	6134.196458	0.917922795	0.283125987	0.000235858	0.004549114
Carhsp1	11915.6962	0.667140892	0.239394915	0.001913	0.023891611
Elk3	91.83641897	-0.224132375	0.400359378	0.381794302	0.674012864
Herpud2	460.3971565	0.493322365	0.278291567	0.035950617	0.181126232
Rdh13	1016.453178	-0.347013966	0.242624227	0.100311846	0.337706239
Adam21	8.141215867	-0.023256406	0.471023421	0.864719195	0.947033985
Nutf2	752.2652073	0.394425752	0.296874098	0.104448334	0.345417825
Fut1	2.915590216	-0.082236857	0.498504742	0.265349134	NA
Arpc5	4867.424628	0.262808247	0.232732318	0.201360149	0.491130848
Rnf151	0.769589543	0.044615671	0.494806611	0.43484315	NA
Elavl2	8.565352331	0.05285311	0.477100172	0.689956603	0.864498616
Pou2f2	11.07234188	0.001916918	0.442846683	0.995090117	0.99810998
Mgst1	13470.16266	0.213526798	0.275997391	0.342377566	0.639405191
Nfib	7884.623363	-0.493975407	0.323315265	0.05728152	0.241184235
Htr3b	2.090135541	0.048310037	0.48758575	0.601059942	NA
Rab25	0.878303907	0.016505482	0.489655526	0.777899583	NA
Ubqln4	367.7671642	-0.18069579	0.299938595	0.449179477	0.723146579
Rbfox1	288.7537249	-0.174054471	0.296927081	0.463382474	0.733514751
Rps18	22336.49395	-0.159922327	0.288651118	0.492819857	0.753253961
Rpl10	3167.553484	-0.000255014	0.252278283	0.996156094	0.998156798
Rps15a	5278.345621	-0.346603695	0.333644182	0.175227039	0.456510103
Ncaph2	4123.532837	0.248005337	0.230728344	0.225219239	0.518823084
Hipk1	1150.21475	-0.269723967	0.256545763	0.217619383	0.510392762
Gprc5b	427.6292818	0.663936294	0.368683305	0.020384193	0.124149654
Man1a2	1339.195489	-0.25085583	0.248122059	0.239664108	0.536022076
Tppp2	0.307835817	0.03752528	0.493376686	0.659315307	NA
Acyp1	245.9916804	-0.090517217	0.319150806	0.708253233	0.873494543
Cd163	26.34562759	-0.391059549	0.611050952	0.110090931	0.355233484
Hdac5	298.161014	-0.524006084	0.297947352	0.033299019	0.173045723
Rala	500.4289646	-0.003964721	0.272207036	0.983573043	0.994731558
Vdac3	6752.382569	0.414928899	0.268865049	0.069474871	0.272418582
Slc1a7	137.5475678	0.198876605	0.322612124	0.424236162	0.705488513
Vps72	691.7179062	-0.172163569	0.280340444	0.454780356	0.727687534
Gabpa	993.2615265	0.500842518	0.256287366	0.024518527	0.140820317
Bmp7	181.1403347	0.046824762	0.311782158	0.848771429	0.941176228
Dynll1	14858.70669	-0.063978759	0.296997396	0.791215065	0.913946306
Pdcl	1843.509649	0.1666238	0.239773642	0.425677155	0.706371058
Tmem184b	713.7589627	0.089107922	0.280702517	0.70185421	0.870463977
Gm5965	0.688653867	-0.043978158	0.494740254	0.468618523	NA
Rsph14	0.776873095	-0.045753086	0.495022267	0.434757644	NA
Nf2	679.4679807	-0.639903239	0.271627934	0.006257416	0.055846685
Cabp7	0.332524703	-0.000931302	0.489435788	0.988902185	NA
Zmat5	515.5779025	0.30966488	0.30762441	0.208406951	0.499333196
Ewsr1	1822.760085	0.051864345	0.241480523	0.808454947	0.922196548
Ap1b1	1709.334361	0.205397214	0.248232273	0.339968341	0.637266358
Derl3	141.6912247	0.717683484	0.401288444	0.017783775	0.113534013
Gstt4	0.492009416	-0.014466803	0.489764185	0.833169774	NA
Gnat2	11.76821522	-0.014302405	0.457397864	0.929573677	0.974168191
Bcl2l13	1046.94231	0.122135809	0.262651483	0.588104586	0.809542998
2610028H24Rik	4.268670511	-0.081717961	0.479085027	0.565440448	0.796868554
Dqx1	35.58631665	-0.187017013	0.426342296	0.443653443	0.71972739
Ccl8	20.60562719	0.401772107	0.588966744	0.123532175	0.378708683
Lnpk	601.3091909	0.665790526	0.277852759	0.005346138	0.050322317
Prr29	0.695315302	-0.044174217	0.494786418	0.46335784	NA
Trpm5	8.492137403	0.071255992	0.463728874	0.680350289	0.860261824
Ascl2	3.461436034	-0.097657126	0.499160033	0.28764957	NA
Rarres2	42603.85927	-0.324058616	0.337508419	0.205279582	0.495890475
Pttg1ip	24388.28522	0.41410863	0.227476081	0.041379869	0.196634417
Trpm2	128.0688128	-0.451308591	0.343290825	0.087502118	0.311435881
Ube2g2	2374.215658	0.440076072	0.251885135	0.044733886	0.206421528
Mpo	10.09561873	0.045714352	0.455159829	0.80033443	0.918580524
Lpo	0.892146099	-0.044732041	0.494932034	0.424700308	NA
Met	1246.40092	-0.105254082	0.226878424	0.601942102	0.817525609
Slc16a12	2.766448416	-0.006945266	0.483358147	0.937908329	NA
Syn2	74.18297147	2.268657223	0.511407638	5.71E-07	2.66E-05
Elk1	168.5513084	0.041972189	0.328186655	0.866734396	0.947838811
Nav1	302.1273509	-0.435047912	0.373010679	0.111303316	0.357258833
Tnpo1	2379.239659	0.305598171	0.306805905	0.212389857	0.503859704
Otog	9.080557817	-0.087043052	0.465010233	0.617307226	0.82703178
Rnmt	936.2247969	0.272274567	0.247140275	0.204960915	0.495790994
Kcnq1	5.682300931	-0.076641384	0.488139711	0.493245379	0.753468446
Srp14	4020.077046	0.21312432	0.277124076	0.356675131	0.652568108
Cdk9	267.6160334	-0.008704624	0.311077495	0.968439115	0.990027982
Tor2a	1048.853517	-0.090155633	0.252924574	0.67563954	0.85783938
Fpgs	645.8013772	-0.259327913	0.272811645	0.254930149	0.553606417
Mrtfb	694.7002723	-0.440204471	0.32414216	0.084999749	0.307262291
Cbx5	5662.859158	-0.390456957	0.252645984	0.074602066	0.283165123
Odam	3.863526915	-0.159095419	0.527289542	0.055701355	NA
Apobec3	459.3387283	-0.052613908	0.297476238	0.822136249	0.928701401
St6galnac1	6.510825464	-0.171358535	0.500206802	0.310282401	0.609210259
Taf7l	1.379360093	0.046120536	0.493238367	0.453242487	NA
Sardh	1289.650438	0.343499648	0.252684371	0.114598952	0.363130681
Vav2	448.7024403	-0.506576635	0.297405191	0.038989735	0.190197135
Tex15	85.27723072	-0.025212392	0.334321689	0.915685874	0.969048652
Ppp2cb	736.032239	0.254384584	0.289537431	0.283503483	0.582477259
G0s2	20.95198486	0.136537416	0.438486916	0.545980538	0.785786577
Dmap1	829.3756764	-0.230556115	0.262878503	0.299461517	0.598234921
Pla2g12b	1.951952436	-0.087100793	0.502982305	0.142773729	NA
Mcu	2415.658139	0.069025926	0.242782882	0.748480993	0.893090823
Oit3	16.34582277	0.309878309	0.561479576	0.155125349	0.427403435
Tex11	24.00654215	4.66561583	1.03632581	6.91E-07	3.08E-05
Bcr	1053.770378	-0.069955388	0.314740072	0.770240199	0.903667318
Fxyd5	5473.391423	0.403126717	0.288684083	0.09193515	0.32175528
Kcnd1	199.8122421	-0.228441376	0.332449299	0.362172755	0.656837069
Tfcp2	297.1644648	-0.426304812	0.301507223	0.082070414	0.300592195
Pou6f2	8.911501627	-0.628172094	1.215777126	0.012723227	0.09133028
Pou6f1	189.0408515	-0.708764474	0.387188751	0.016561347	0.108632581
Ubp1	598.9695237	0.115586867	0.238087034	0.580762507	0.805808189
Nuak2	115.3638257	0.057158866	0.336206109	0.819215267	0.927019197
Ick	458.6342636	0.062594492	0.275458215	0.786548672	0.911569303
Sdhb	4897.608354	0.111714193	0.273941264	0.627028441	0.83188956
Cox4i2	7.123955	-0.295136068	0.589135459	0.09219322	0.322336527
Snap47	3754.990782	0.140985778	0.223688834	0.474517116	0.740740969
Wnt3a	0.676642024	0.007982715	0.489171109	0.891479199	NA
Kdsr	1748.521003	0.10616956	0.243847242	0.618550792	0.827687806
Vps4b	2077.75224	0.099516859	0.258148633	0.653725376	0.84693662
Rps25	12162.13064	-0.264971626	0.312708206	0.292540713	0.591582999
Nxf2	9.968438436	-0.038158877	0.469976356	0.791045653	0.913843018
Taz	972.238118	0.001945774	0.230308282	0.995202908	0.99810998
Kif19a	17.84045941	-0.052840705	0.428046751	0.803414908	0.920020778
Aldh3a2	3911.002581	0.25616242	0.235531486	0.215963449	0.508085424
Zmynd10	9.190158543	0.054687289	0.465608276	0.74125841	0.889745498
Tmem115	873.4825616	-0.164846196	0.232571823	0.419478292	0.702271443
Hyal2	659.0924158	-0.300383135	0.259513682	0.173966921	0.454311171
Ifrd2	374.6272299	0.149980433	0.261550599	0.502802125	0.758816937
Hyal1	524.6547771	-0.048042999	0.293466701	0.835910498	0.935583545
Tusc2	156.1379295	0.296049366	0.370087454	0.262830509	0.562040052
Nprl2	822.1768571	0.215930676	0.269632495	0.342075966	0.639167604
Slc38a3	7.887471346	-0.205175884	0.524702497	0.202806245	0.493103507
Cacna2d2	9.416895029	-0.157896533	0.505677915	0.271918864	0.570389471
Rassf1	3101.691966	0.446498652	0.242406167	0.035028048	0.17834441
Epn3	70.34223144	0.964395086	0.556591193	0.010171785	0.078153345
Rnf112	331.0450023	-0.032522657	0.275570406	0.884533644	0.95627395
Slc3a2	3509.518265	0.12277353	0.214343358	0.524608034	0.772738237
Nxf1	5268.432887	-0.055155063	0.279493175	0.811707269	0.923017577
Stx5a	3718.918106	0.203078232	0.223663035	0.30602442	0.604527502
Slc47a1	2.088879337	-0.118472015	0.511948205	0.087929226	NA
Pifo	2.984380431	0.065625969	0.487537395	0.538027072	NA
Tnfrsf13b	10.1361528	0.281736827	0.608755227	0.023595817	0.137245394
Spire2	80.93843982	0.778890089	0.579645667	0.027992953	0.154369666
Prox1	13.24649983	0.011132915	0.461448537	0.949435142	0.982412699
Raver1	302.3271877	-0.305967366	0.326753658	0.224695975	0.518208717
2610507B11Rik	1884.13798	-0.050082449	0.29972442	0.83106343	0.933355465
AI597479	770.499296	-0.122424009	0.235167269	0.55158874	0.788832503
Tmem86a	246.5649055	0.130004441	0.275184769	0.571820792	0.800732721
Optc	46.7733463	-0.796914387	0.5952418	0.026526409	0.14844819
Tex14	35.55594111	-0.456447699	0.662897609	0.076473721	0.288154624
Ifi35	2632.318536	0.273440031	0.297032151	0.257476645	0.556431712
Rdm1	2157.668151	0.335096952	0.296129847	0.165537998	0.442109499
Nedd8	2923.304154	0.005484867	0.29744309	0.985234676	0.995190898
Gosr1	1480.173492	0.457820929	0.296627618	0.061193267	0.251681049
Mrpl52	689.1533705	-0.537095332	0.406900887	0.064024709	0.2582273
Kansl3	1756.506998	-0.094563276	0.239482729	0.649127901	0.844311057
Eya4	303.6155364	4.530955857	0.417858639	8.52E-29	5.23E-26
Ebf3	10.40550057	0.014454811	0.448024895	0.94152828	0.979233405
Uckl1os	2.845480322	-0.159996221	0.525312532	0.082018275	NA
Myt1	5.156005719	0.003808129	0.479312269	0.97481272	0.992024502
Faf1	298.4249107	0.264747398	0.297940377	0.272075216	0.570507446
Tsacc	46.44902719	-0.22287184	0.402364937	0.384652229	0.676990679
Mettl16	1144.097531	0.313120944	0.236665159	0.131773129	0.391503656
Dazl	1.477456771	0.058514084	0.49427697	0.358561277	NA
Apol7a	374.6000712	-2.085736609	0.433277111	9.55E-08	5.28E-06
Pigyl	2287.723242	-0.426574403	0.354139014	0.110174644	0.355328593
Rbm25	2635.17804	-0.039925809	0.2368786	0.845423313	0.940303296
Psen2	647.1026778	-0.187795157	0.254824879	0.388046704	0.679436074
Acaa1b	45.47933243	-0.102067851	0.384894476	0.674487991	0.857685493
Plcd1	3573.568119	0.155799847	0.236036009	0.450603801	0.724430847
Fads1	3387.517292	0.590968646	0.248080976	0.006939579	0.060110392
Lmbr1	1416.116715	0.006576305	0.220739608	0.977369513	0.992648363
Tnfrsf22	193.0275975	-0.582489372	0.374370012	0.039485467	0.191503368
Cars	1485.567964	0.513832341	0.269815018	0.025955724	0.146843348
Phlda2	7.676784543	0.388793624	0.717169501	0.022499594	0.13307464
Asz1	2.694997916	-0.074865777	0.496832732	0.299878581	NA
Wnt2	705.88136	3.813416625	0.303163248	1.67E-37	2.06E-34
Gabra1	4.565094041	-0.054138915	0.484717585	0.61204902	0.823580134
Grid2ip	0.786400107	0.044571611	0.494798052	0.433481343	NA
Kdelr3	1636.802179	0.474348419	0.248387095	0.028156864	0.154925811
Cfap97d1	1.402458401	0.0098421	0.486404709	0.898641202	NA
Apip	822.5531427	0.109929893	0.271344104	0.630261942	0.833759723
Pdhx	680.3924464	-0.012236835	0.240468023	0.951514705	0.983466988
Vac14	196.5177135	0.039419876	0.32276391	0.874474063	0.951529027
Mcoln2	4.330689013	-0.082365728	0.489789917	0.447266434	0.721611474
Slc5a1	2.821521915	-0.115063448	0.508147412	0.124661547	NA
ENSMUSG00000011052	0.815031323	-0.009019515	0.489146986	0.881445758	NA
Akt1s1	67.37920379	0.298574178	0.40660915	0.266243433	0.565580199
Tbrg1	10749.88107	0.042215625	0.231846731	0.837578922	0.936126024
Panx3	5.066247296	0.07219812	0.486270091	0.53447445	0.779327905
Adssl1	27.6585958	0.160783813	0.468074205	0.43980208	0.717155072
Cfap161	4.918777189	-0.200466167	0.543852322	0.075781164	0.286223293
Brf1	148.5119987	0.190362307	0.302924172	0.43149806	0.710928231
Vipr2	11.05810165	-0.132333575	0.487418175	0.393119264	0.683841137
Odc1	1402.677539	0.49415495	0.349171862	0.066490842	0.265450134
Thg1l	277.2644193	0.087389516	0.283959199	0.7089855	0.873833156
Adam19	21.76973544	-0.172091405	0.457779417	0.426777019	0.707227518
Pabpc4	190.9567632	0.026427887	0.296373478	0.913427376	0.968445314
Exoc3l2	1.597948891	-0.041421269	0.486613815	0.650398101	NA
Zfp296	15.05668269	-0.180177799	0.493346761	0.332693241	0.631127268
Plin5	0.690255089	-0.022256883	0.490437192	0.707030093	NA
Sugp1	1088.123111	-0.036060217	0.22119292	0.85250311	0.942091432
Dhdh	674.7793929	0.321103445	0.258558255	0.147222437	0.415435719
Zfp790	539.1245295	-0.258346884	0.290621444	0.274591428	0.573450561
Cpb1	465.2883156	4.313900426	4.662476524	NA	NA
Fsd1	3.391767134	-0.152120342	0.514047304	0.192492974	NA
Pinlyp	1.52268532	-0.063886239	0.49528564	0.342838432	NA
Fuz	340.2029918	0.347525132	0.283232533	0.139243611	0.403107076
Sptbn4	2.316340963	-0.015781891	0.482746781	0.818630984	NA
Pgam1	3466.763945	0.186866935	0.236609306	0.366867102	0.661565833
Evi5	682.088844	0.044611392	0.236346064	0.837175795	0.935934637
Evi5l	276.7170138	-0.20799832	0.304508624	0.388442948	0.679705992
Snapc2	541.040129	-0.136558361	0.24983569	0.524296979	0.772685425
Git1	567.9603017	-0.111424819	0.296391168	0.636528715	0.837540025
Gltp	2030.14629	0.518520276	0.268093793	0.023922123	0.138406067
Bnip2	2096.183802	0.074661002	0.228946345	0.703096516	0.870631335
Ccnt1	1767.271157	0.108288318	0.282446232	0.64268104	0.841531151
Scarf2	60.59591249	-0.414997994	0.436746134	0.143918738	0.41051772
Brms1l	656.4366932	0.212010445	0.249403141	0.32654052	0.6257632
Med15	1091.208766	-0.107352225	0.254163028	0.621248572	0.828865619
Dhdds	1265.250445	0.147752936	0.225190852	0.462064206	0.733296342
Crybg2	32.44586434	-0.394031431	0.486620223	0.160384999	0.435529235
Ubxn11	172.9113656	0.634398733	0.3797493	0.028028275	0.154434458
Tjap1	371.6007269	0.144854338	0.301954575	0.548445926	0.787210615
Ehf	9.934341809	-0.405630945	0.688807867	0.051211251	0.224577166
Nanog	87.62408084	-0.775724945	0.495286487	0.021268264	0.127968626
Rpl15	16379.90894	0.120360087	0.259873865	0.590099003	0.81086526
Tmem167	3207.630596	0.059004574	0.254546416	0.788529949	0.912661903
Steap4	5836.479492	1.644624334	0.361593694	4.99E-07	2.39E-05
Mplkip	185.00127	0.211222864	0.300730732	0.38145959	0.673783071
Kif11	272.9832097	1.11067337	0.506198849	0.003151691	0.034336661
Rpa3	545.1119026	0.326332261	0.299069122	0.178688619	0.461133334
Mlkl	832.1379438	0.148806485	0.232611091	0.469486132	0.737238769
Phox2b	0.834378363	-0.045120387	0.495022588	0.423092669	NA
Tnpo3	3275.958342	0.264942379	0.252740957	0.22426717	0.517827414
Ttll5	484.0501711	-0.331821926	0.326783914	0.18927919	0.474581386
Zfp715	386.0290671	-0.183328464	0.275844604	0.422243128	0.704399507
Retn	10.95464312	-0.292675606	0.563373695	0.144426566	0.410939389
Acp4	4.720698477	0.047199149	0.475307352	0.731051444	0.885552239
Cdh23	79.78009574	-0.301020442	0.401408068	0.262025977	0.561231511
Rps5	19782.48124	-0.015805578	0.279799096	0.941185245	0.979199344
Podnl1	1.891057809	-0.026484259	0.486536778	0.749991651	NA
Adgrl1	505.0830272	-0.174701978	0.333548365	0.483866433	0.74710589
Amotl1	4403.561294	0.160030711	0.310925758	0.507124353	0.762233644
Etv5	615.482258	1.157118196	0.377007423	0.00027104	0.005097625
Tmem190	9.350998601	-0.029293591	0.451808241	0.869446599	0.949263207
Gfod2	397.7193575	-0.221844628	0.282977718	0.339615785	0.636848453
Enkd1	90.277638	0.087629034	0.33124401	0.7243288	0.882347861
4933405L10Rik	0.641888526	0.043456392	0.49454167	0.476342532	NA
Atp6v0d1	1785.776089	0.231866426	0.240452067	0.27099041	0.569813365
Ptprs	1950.233444	0.16463809	0.253036054	0.450923281	0.724802894
Slc41a1	892.569049	1.317198383	0.389562339	7.52E-05	0.001777552
Fer1l4	2.561253847	-0.097463612	0.505796674	0.102394433	NA
4931406B18Rik	10.68638397	0.064700864	0.453253188	0.732635566	0.886003613
Iglon5	11.35565727	0.014609749	0.445664086	0.941566749	0.979233405
Igf2bp1	11.30887884	-0.072758891	0.46285327	0.667847472	0.853523174
B4galnt2	1.79081778	-0.068901274	0.495926584	0.28961313	NA
Zfp651	235.8908795	-0.222660774	0.295523784	0.348895152	0.645503654
Nelfb	1623.816249	0.04360264	0.231144144	0.828043503	0.931720789
Card14	39.49203143	0.12905006	0.423877613	0.581837382	0.806605786
Tmem175	2134.426247	0.442044092	0.245654725	0.039453484	0.191503368
Bcas1	365.002644	-4.64337704	0.509301641	3.17E-21	9.15E-19
Tango2	2303.504456	0.337350272	0.232118228	0.099364533	0.335897923
Aldh1a2	11769.84869	1.710351197	0.233082796	1.83E-14	2.64E-12
Ndufs2	4832.791693	0.063552585	0.226058294	0.753312626	0.895085324
Snx31	2.322424773	-0.000480016	0.482524211	0.993618017	NA
Atraid	5938.336457	0.184336695	0.259679886	0.402796874	0.689416507
Cad	547.6629735	-0.298112359	0.314419206	0.227959924	0.522302276
Lypd8	287.9956734	-0.208005655	0.320387597	0.398550453	0.686994439
Sh3bp5l	506.7365518	0.113665803	0.252877237	0.602493544	0.817778717
1810065E05Rik	6.580779047	0.151233015	0.494295348	0.353268663	0.64931659
Atad1	3371.321336	0.407410442	0.239809543	0.052396078	0.227628761
Pten	1147.223693	-0.271630182	0.235450176	0.188115443	0.473092888
4933402N03Rik	1.738088921	-0.079406294	0.497351617	0.264605992	NA
Pea15a	9141.224802	0.745782005	0.233215316	0.0003862	0.006807508
Timm23	1983.184455	0.267575434	0.247430752	0.213193496	0.504831925
Tnfaip8l2	7.665067243	-0.10210206	0.492771226	0.396182727	0.685921011
Trnt1	1655.23716	0.409420676	0.255787797	0.063512598	0.256899897
Ly6g6e	0.469868649	0.014018553	0.489806155	0.931434565	NA
Ehmt2	528.6629199	-0.622801435	0.31670869	0.016249096	0.107384593
Elof1	1563.220813	0.115711779	0.285092737	0.621078553	0.828835335
Med16	480.4497051	0.16615528	0.242976985	0.433330282	0.712175836
St3gal1	4298.384773	1.003137229	0.270218908	3.66E-05	0.000979741
Tmem259	59.57524834	0.040888788	0.348304411	0.870734428	0.949768635
Rnf170	591.6797748	0.156262225	0.248038879	0.467106939	0.736268407
Clip3	1550.792268	0.462385597	0.297540265	0.059415988	0.246884107
Thap8	2.816645457	-0.108171083	0.50328944	0.226400896	NA
Myl2	3.585928502	-0.014326729	0.477715417	0.90013808	NA
Dedd	594.677025	-0.170432372	0.241929783	0.417073959	0.70112498
Mcemp1	3.474729176	-0.200971799	0.552163833	0.017246006	NA
Nit1	1376.03049	0.247683631	0.243849933	0.245512365	0.542502857
Pax5	6.773807306	-0.049698497	0.496320553	0.107711123	0.351478403
Prdm15	249.8499102	-1.474110783	0.417636839	3.65E-05	0.000978008
Rnf168	391.9289587	-0.156111763	0.261645599	0.480648806	0.745064408
Tctex1d2	638.1210317	0.107496928	0.263693013	0.630960702	0.833948303
Chp1	6196.005369	0.143649961	0.219964227	0.464449144	0.734079894
Trpv4	1939.443094	0.886276326	0.299093771	0.000624395	0.009849
Klhl3	59.41355259	-0.184382011	0.376596574	0.467356268	0.736412936
Tvp23b	2843.234211	0.385937024	0.251407293	0.076330634	0.287725793
Dnajc7	1913.659167	0.120633274	0.225256572	0.542209642	0.783253629
Zfp385c	13.72404803	-0.13380613	0.46278472	0.498675196	0.756374429
Cacybp	1803.79969	0.106671978	0.27902653	0.646178067	0.842844685
Cluap1	1484.181193	0.19326464	0.243473621	0.365543127	0.660329468
Zswim7	215.9412018	0.111539438	0.312842611	0.648109665	0.844131701
Pigl	170.0204576	-0.069172964	0.301946423	0.769689208	0.903588401
Ndufa2	2219.18006	-0.157940508	0.316612881	0.517289414	0.768698484
Pam16	242.0866506	0.046193198	0.301132095	0.848771308	0.941176228
Glis2	1425.840614	-0.121139928	0.267301572	0.587446607	0.80925742
Cox6c	4198.832748	-0.115487839	0.309167435	0.630024088	0.833759723
Bicc1	2289.949525	-0.811025577	0.277530882	0.000815999	0.012195922
Ube2z	1039.584491	0.082065465	0.257716305	0.711343321	0.875382983
Tmem87b	1973.930843	0.071708222	0.238449216	0.730434603	0.885241517
Anapc1	2731.888652	-0.10716837	0.288319626	0.644678639	0.842118435
Mertk	925.2160005	-0.312312708	0.309382373	0.201635239	0.491218436
Tsg101	2476.130601	0.28659974	0.227104725	0.153308065	0.423964643
Hps5	910.7815863	0.023972608	0.267508166	0.915793685	0.969080003
Map3k4	269.6895513	0.001460412	0.314761237	0.997670371	0.999042822
Piezo1	1161.206077	-0.779795864	0.342523559	0.005239857	0.049654843
Blk	5.48407272	-0.055815125	0.479214707	0.658875801	0.848649649
Rnf166	144.2469293	0.010270267	0.327842222	0.969237284	0.990298897
Ankrd28	684.140705	0.240165662	0.279291823	0.301189481	0.599640467
Ankrd52	57.06455079	-0.01336951	0.375499575	0.953359109	0.98384255
Pkd2l2	76.99656819	0.310525303	0.374341266	0.243850818	0.540198825
Srp19	1430.615057	0.304293462	0.279841176	0.1915584	0.477304268
Tmbim7	2.601951226	-0.055421173	0.484344011	0.611913817	NA
Klra17	0.585833236	0.001604781	0.489009805	0.976193367	NA
Wdfy2	91.92580863	-0.065150913	0.331267197	0.788411606	0.912661903
Rbsn	1266.552669	0.247299967	0.264256765	0.271217264	0.569858619
Mrps25	1250.292414	-0.070607256	0.272323485	0.753566548	0.895190518
Dguok	1479.192249	0.14557491	0.253383828	0.504636428	0.760450337
Camta1	185.8536778	0.106817241	0.313790252	0.662058825	0.850600287
Csf1	5580.332954	1.365899079	0.398794562	6.41E-05	0.001552782
Strip1	462.6844958	-0.228286496	0.265947336	0.308033862	0.606622999
Kif1a	28.22682835	-0.526238028	0.748668121	0.053307288	0.230517369
Slc25a11	2480.631981	0.079248251	0.239066962	0.707031613	0.872631225
Chrne	0.600455253	-0.006920903	0.489281006	0.864526806	NA
Cmc2	443.8326184	-0.047631573	0.283308383	0.834495465	0.934912721
Chfr	490.5805293	-0.438315238	0.294068526	0.069915383	0.272804633
Hoxa2	15.567475	0.62598931	0.935370108	0.035434896	0.179540459
Adam28	59.70899761	-0.414388459	0.4741124	0.146540092	0.414402728
Ankrd53	0.293740048	0.002347039	0.489451538	0.984006165	NA
Tex261	3503.647301	0.070270816	0.216129831	0.719693531	0.879764688
Fam120b	2470.080053	0.160504194	0.225711099	0.418693947	0.701726213
Tbp	950.3535443	0.326238418	0.287756896	0.169276178	0.447471958
Psmb1	7214.786033	0.056779428	0.267745398	0.802061136	0.919324132
Pdcd2	92.63734733	-0.417404803	0.408897661	0.136728697	0.399129145
Dll1	70.38334846	-0.168819952	0.381690638	0.502914963	0.758928952
Nol3	49.5019969	0.057519095	0.356896943	0.818391408	0.926877337
Fhod1	66.58813333	-0.655270484	0.530577576	0.046404264	0.211460561
Plekhg4	1.620729601	0.055444531	0.494593913	0.362744239	NA
Slc9a5	3.929329596	-0.013980636	0.474097789	0.911612538	NA
Elmo3	594.1648914	-0.164088577	0.256231079	0.451472876	0.724961148
Stc1	219.9903443	0.741147283	0.40461515	0.015383947	0.103795432
4931428F04Rik	129.127299	0.140758092	0.333696338	0.573684791	0.801977245
Tppp3	2528.426125	2.189978726	0.327553937	1.62E-12	1.86E-10
Msh3	603.0008658	-0.628579919	0.290640262	0.010327986	0.078921551
Adamts13	5.850450116	-0.19190698	0.545930343	0.022195927	0.131675434
Tmem208	1472.637595	0.211481177	0.299426111	0.375723993	0.669187074
E2f4	314.7214129	-0.011137315	0.285446107	0.959541106	0.986340005
Surf4	13790.42867	0.276813855	0.222746888	0.163905594	0.439776798
Surf2	530.1694498	0.152814776	0.26381848	0.495184087	0.75503088
Dnajb9	4666.00183	1.049528527	0.326367397	0.000200169	0.003989988
Naf1	42.52291811	0.12104497	0.389150313	0.625785982	0.831408015
Yes1	385.7495027	0.187711977	0.25635509	0.393610586	0.683937977
Ppp1cb	4183.89405	0.417973447	0.262673374	0.062887346	0.25547497
Gorasp2	3665.375044	0.224724355	0.230666586	0.271172362	0.569852272
Tsen15	567.4916519	0.123471852	0.254410303	0.57369228	0.801977245
Oc90	1.195573455	-0.055862813	0.496600613	0.308331984	NA
Efr3a	2731.64837	0.096702051	0.25052141	0.656708522	0.847838842
Trappc2l	1606.125349	0.167963212	0.269535355	0.461186135	0.732933084
Acsf3	395.021953	0.027409299	0.248502284	0.900378676	0.963045895
Ddx19a	319.45289	-0.174154257	0.273269612	0.442820281	0.719212445
Galns	1192.699065	-0.442583065	0.24735047	0.039754192	0.192092231
Gata2	27.7688771	-4.092475113	0.929545613	7.75E-07	3.42E-05
C8g	134.1344594	0.183053609	0.303949683	0.450027355	0.723986392
Entpd2	5296.073136	0.465918242	0.237808197	0.026818764	0.14970065
Rabl6	515.3405099	-0.400921087	0.311010258	0.106885241	0.349945447
Ptgds	684.8114942	-1.471481283	0.360180659	4.12E-06	0.000151238
Edf1	2497.908194	-0.254261183	0.330449876	0.310910818	0.609661899
Clic3	665.9382558	-2.702841827	0.431306063	2.10E-11	2.10E-09
Npdc1	6421.209582	0.011612678	0.227093426	0.950731939	0.983076597
Fbxw5	2060.790992	0.093676093	0.248258742	0.664753644	0.851697705
Slc25a13	64.99924093	0.316345237	0.387287867	0.239419442	0.535939604
Ube2i	5613.508666	0.243352978	0.233195531	0.231782816	0.526621389
Tsr3	412.6825718	0.124218227	0.28406001	0.595559066	0.814132838
Unkl	319.1247548	-0.337873187	0.313318451	0.173285426	0.45325416
Lrrk1	2381.883431	-0.774524827	0.351494367	0.006283717	0.055988713
Aldh1a3	94.43256749	-0.458796442	0.406901806	0.105730622	0.347380414
Actn1	961.5417357	0.147960482	0.253117083	0.498208061	0.756374429
Sirt2	3371.821384	0.190961048	0.216719846	0.327314364	0.626593452
Hnrnpl	810.6295968	-0.402111454	0.29965117	0.099130398	0.335440302
Nolc1	1477.359244	0.41167124	0.262245241	0.066536301	0.265496373
Casd1	358.5282471	0.124043914	0.270375008	0.585382928	0.807959214
Cnksr3	221.0723562	-0.221633321	0.283816851	0.341404427	0.638436023
Mtmr1	264.5268616	0.094043824	0.280417124	0.685840844	0.862525792
Hmgb3	444.7950773	0.207221861	0.260325469	0.350823852	0.647244155
Map2	23.83737096	-0.22651592	0.497840687	0.278117271	0.577020674
Cyp2j9	503.1628707	0.629654242	0.333205424	0.019001804	0.118333794
Nipsnap3a	5.687185735	-0.033980406	0.478998281	0.762433503	0.900154266
Abca1	935.5168494	-0.94821011	0.261049003	5.27E-05	0.001313507
Nipsnap3b	1626.072083	0.469589263	0.24776841	0.029924314	0.161486124
Lage3	915.6431971	-0.040570034	0.294391699	0.859708947	0.945006691
Ubl4a	3508.461678	-0.042411791	0.255460055	0.841628348	0.938623591
Gdi1	4782.088286	0.474654881	0.256528165	0.03037088	0.162734265
Sash1	167.6668048	-0.664163723	0.378869269	0.02187882	0.130463086
Gadd45b	3963.83027	1.523659742	0.274011025	2.76E-09	2.05E-07
Slamf6	8.461847772	-0.05747769	0.468317465	0.706053799	0.872198124
Slamf1	40.72672573	-0.165559989	0.408355996	0.499991827	0.757133782
Zdhhc12	591.4899819	-0.052866278	0.251826112	0.804932421	0.921145076
Endog	14.98442409	-0.201212366	0.490095825	0.323573888	0.622688847
Cybb	68.9621704	-0.030430016	0.474969543	0.807864995	0.922104405
Golga7	2197.632977	0.193358284	0.233454707	0.342632588	0.639819562
Xk	138.9758492	-0.024458558	0.315861343	0.917360478	0.96944848
Pcolce2	36.14204885	0.090657163	0.403413282	0.70485223	0.87136252
Cd48	17.33415856	-0.007548619	0.449891689	0.96336229	0.987756816
Clpx	1602.705321	0.16939512	0.248546593	0.430441803	0.710108581
Trabd	772.0486217	-0.147803727	0.240739771	0.479822831	0.744547443
Mov10l1	0.5082853	-0.010045586	0.489485884	0.847984684	NA
Dennd6b	65.86307807	-0.120795621	0.382040384	0.623739016	0.830350726
Cd83	148.0901844	0.111942683	0.493920251	0.388711296	0.679933411
Cltrn	2.021546434	0.045424767	0.489339959	0.574635472	NA
Ace2	11.62248208	-0.12019634	0.486765641	0.426560202	0.707119956
Gzmb	6.030813729	-0.151855211	0.512445336	0.208374552	0.499316441
Gzmf	0.556252242	-0.042841842	0.494471819	0.515311921	NA
C4a	11.52157528	0.202234962	0.511857641	0.246338216	0.543027728
Ager	87.50492083	0.514083164	0.466639893	0.087517064	0.311435881
Atf6b	448.0224929	-0.016760294	0.259894877	0.938733778	0.977912455
Egfl8	8.64160727	-0.07349042	0.459782306	0.677052633	0.858380454
Notch4	5.682788169	-0.19433788	0.529146643	0.160429406	0.435529235
Ppt2	694.5477119	0.393410881	0.251314541	0.070846309	0.27485459
Prrt1	20.14090597	0.216651042	0.470680153	0.349237755	0.645854294
Rnf5	900.1164017	0.336816606	0.274464918	0.144085598	0.410689166
Fam163a	3.617061537	-0.048804069	0.485508776	0.627458386	NA
Cacfd1	946.1723341	0.101520765	0.265161339	0.652302978	0.846461777
Hivep2	422.5574219	-0.641730192	0.420232305	0.033922075	0.174758705
2310057J18Rik	1.609851731	-0.035305087	0.48889953	0.63487746	NA
Arnt	1953.126025	0.06499389	0.27617892	0.778501851	0.907616187
Itga2	7.479948211	-0.063818089	0.473467084	0.662422361	0.850600287
Mocs2	1927.960185	0.064820464	0.252627332	0.767736412	0.902403651
Nat9	568.1607366	-0.017437711	0.250823088	0.93336629	0.975813671
Lpl	528.0044048	0.09680334	0.310644815	0.691013187	0.864932695
Atp6v0e	7974.70145	0.430088001	0.310623273	0.087471762	0.311435881
Zfp318	291.408577	-0.662647666	0.327218558	0.012804071	0.091709623
Ttbk1	0.615671635	0.043214288	0.494487351	0.485355406	NA
Srf	441.7952081	0.239485568	0.262813831	0.28405304	0.582631856
Gata3	80.44858707	-0.043305966	0.361287195	0.856534982	0.943631202
Gata5	447.8836567	-0.396621947	0.343201985	0.12929507	0.387571422
Lama5	210.2091797	-0.459471989	0.722522681	0.05786808	0.242794997
Steap1	793.254287	1.219539759	0.302875067	7.05E-06	0.000237749
Steap2	2291.618674	0.172996465	0.24302136	0.415134828	0.699927932
Hspa8	196370.1822	0.715530256	0.316025942	0.006564747	0.057806245
Serac1	137.084404	0.101513436	0.344375002	0.685770444	0.862525792
Pdzd11	2206.507788	0.281094297	0.267590981	0.214383536	0.50588234
Psma2	4724.160023	0.201500364	0.259950902	0.364338921	0.658820236
Mrpl32	876.9950646	0.226709375	0.279926424	0.329498792	0.628288565
Setdb1	774.7893556	-0.202749547	0.302731071	0.398032649	0.686834677
Anxa9	2686.206643	-1.138281431	0.263648262	2.26E-06	8.99E-05
Arnt2	29.0811308	0.2462083	0.464784528	0.31593671	0.615037649
Prune1	850.2246977	0.097900332	0.235003205	0.637269199	0.838289863
Cers2	6846.004311	0.223390653	0.228236495	0.261261361	0.560389834
Nlrp5	1.883761867	-0.007174465	0.484026155	0.935036987	NA
Capza2	9584.800837	0.394575243	0.233826378	0.057131233	0.24085312
Plekho1	178.9729946	-0.240821046	0.317329387	0.328990085	0.628223242
Vps45	936.8446437	0.21035392	0.254068484	0.335770848	0.633811012
Prpf3	896.2298995	0.236653298	0.299421268	0.325834134	0.624714083
Anp32e	2442.633646	0.432222538	0.232934444	0.034971978	0.178159474
Aph1a	1071.866126	0.067996373	0.241910993	0.74896375	0.893291757
Tab2	859.5794085	-0.421299489	0.293530566	0.080252199	0.296369171
Ppil4	1498.547673	0.031253621	0.227486793	0.873786894	0.95106649
Cnih1	4066.225668	0.307679561	0.249456996	0.152356324	0.422939434
Eps8	3019.52577	-0.357515199	0.246054395	0.093835335	0.325549809
Med22	1388.479114	0.180178564	0.235480359	0.384715718	0.677013594
Abo	0.973441423	-0.045827739	0.495206173	0.390672547	NA
Surf1	1475.245548	0.130056833	0.268666558	0.56795208	0.798635629
Med28	2815.131788	-0.055864789	0.290332343	0.811916893	0.923194366
Qdpr	2235.80783	0.044840565	0.245606561	0.835841928	0.935583545
Gnrh1	20.68901899	0.182150033	0.453699157	0.428291921	0.708407914
Tnr	10.55491336	-0.031748857	0.460795799	0.844623983	0.939884485
Sqstm1	18125.88038	0.688340156	0.293022865	0.005701314	0.052508727
Nfe2l2	11501.51095	0.495811312	0.236973136	0.018626395	0.11693921
Rxrg	14.12607144	0.121118688	0.464298617	0.531004918	0.777151736
Rxra	539.6991608	-0.486928943	0.301089969	0.048451392	0.217114102
Adamtsl4	1629.749915	0.004030093	0.232431981	0.986922463	0.995251198
Fcrls	28.87299867	-0.068887676	0.49248867	0.428738835	0.708769273
Cd5l	10.3418308	0.371821179	0.709889886	0.012507282	0.090440809
Prpsap1	235.5388769	0.005030032	0.309429345	0.986001842	0.995190898
Fam184b	6.06516015	0.284043659	0.594850927	0.056558008	0.239493218
Ncapg	148.9080689	0.594674437	0.391772254	0.040855019	0.194937873
Lcorl	223.3187605	0.01279973	0.315105781	0.960484156	0.986649812
Lta4h	3453.279738	0.12342017	0.225759668	0.532942831	0.778777901
Amdhd1	1.806043517	-0.048950833	0.488534608	0.576104023	NA
Dstn	33785.36488	0.215786057	0.219269757	0.276227585	0.575225362
H2afy	924.4814987	-0.029736389	0.24961285	0.887702201	0.957621113
Gtf2ird2	83.75756515	-0.239230641	0.385384843	0.356254757	0.652303986
Bola1	401.77367	-0.271544564	0.364778419	0.296165623	0.595490179
Castor2	346.6558556	-0.491804418	0.345742241	0.065505798	0.262613357
Fcgr1	2.020497344	0.090198166	0.503701564	0.130475598	NA
Ncf1	11.68601574	-0.258927025	0.529735785	0.205716412	0.496457559
Wnt11	55.03955334	1.382259114	0.899074911	0.006189093	0.05541705
Adss	1654.689315	0.006452099	0.229465453	0.976514883	0.992414776
1700016C15Rik	2.60235707	-0.035083367	0.481314884	0.749539822	NA
Il17rb	7.306388674	-0.018226275	0.466817398	0.900394033	0.963045895
Cacna1d	2.106596267	-0.005100855	0.481195938	0.95875456	NA
Chdh	10.90884728	-0.086285879	0.478449453	0.515309587	0.767497319
Actr8	1160.54857	0.118452683	0.25265912	0.587363419	0.809256266
Lrrc27	200.4764614	0.035610523	0.289650023	0.881798268	0.955587604
Stk32c	0.677017855	-0.043884868	0.494717742	0.472440948	NA
Fnta	741.052222	0.877250793	0.341617521	0.002007397	0.024689219
Mtrex	2199.79518	0.459843358	0.264167627	0.042356943	0.199875958
Lbp	1416.425153	-1.580915426	0.264570673	2.15E-10	1.86E-08
Celsr1	20.96148955	-0.135752364	0.442570321	0.536896134	0.780298166
Fli1	89.789401	-0.427471971	0.387020067	0.121832814	0.375726052
Stard13	336.3507435	0.173056151	0.265277616	0.441341105	0.718269798
Tenm1	18.22492808	-0.417384472	0.610232504	0.10841415	0.352551157
Camk1g	2.564925011	0.034406204	0.483866402	0.733465957	NA
Utp25	114.9202428	-0.074767706	0.339235643	0.759056889	0.898375882
Hsd11b1	558.7811043	1.098987437	0.276527646	1.08E-05	0.000341722
Syt14	1.807819786	-0.063777833	0.498159684	0.213353044	NA
H2-M3	1639.542411	0.265422347	0.234790708	0.197127777	0.485142666
Lonrf3	130.2969692	0.636273811	0.476416486	0.045359644	0.208391406
Atp5e	2011.830703	-0.347986885	0.366136428	0.189851616	0.475148818
Nelfcd	1445.028591	0.265410921	0.231466811	0.191969783	0.477773094
Tubb1	1.560023126	-0.071514685	0.499407274	0.210988395	NA
Ctsz	9968.506828	0.200400337	0.228989792	0.317293743	0.61609279
Prelid3b	1060.248886	0.370890411	0.236616918	0.074682319	0.283305596
Sertad4	145.827072	0.420563091	0.354648352	0.116114763	0.365307517
H2-M2	50.61165287	-0.640140904	0.669753927	0.053549934	0.23100755
Ube2a	1871.793492	0.082629633	0.253669473	0.706569473	0.872455057
Slc25a5	11590.24557	-0.078942164	0.24532792	0.705587804	0.87195702
Ppdpf	514.2587719	-0.222208065	0.323993966	0.369055277	0.663386282
Kcnq2	27.07158412	-0.397849389	0.554388949	0.139764548	0.403921648
Col20a1	22.74536938	-0.04317599	0.432558503	0.828614345	0.932202995
Pls3	4089.388961	0.021829418	0.222805198	0.909862803	0.966984455
Mpped2	5.762672499	-0.159848041	0.511799058	0.178779419	0.461180832
Nkap	631.2913702	0.071166242	0.244846684	0.739720907	0.889287107
Ndufa1	3364.129715	-0.017622376	0.279848184	0.942355458	0.979379946
Wt1	6934.505562	0.060499492	0.272152845	0.79139222	0.913946306
E2f3	55.02201134	-0.133452562	0.451753968	0.51835995	0.769164667
Cr1l	5540.507726	0.108586145	0.23564048	0.597871404	0.815407607
Ppfibp1	6322.508396	-0.122886101	0.237806997	0.553085835	0.790159539
Cd46	52.84589861	0.155693888	0.395747975	0.534045564	0.779107149
Cd34	68879.77501	0.564611627	0.226701163	0.005856096	0.053416054
Plgrkt	1185.105176	-0.178106847	0.24767141	0.403766763	0.690174983
Cd274	795.2800631	0.380990834	0.290889122	0.112168629	0.358873641
Pdcd1lg2	0.307835817	0.03752528	0.493376686	0.659315307	NA
Gtf3a	241.1113698	0.591797359	0.350949554	0.031184521	0.165738395
Mtif3	384.5386484	-0.619611166	0.329479316	0.019552456	0.12076806
Lnx2	658.1665084	-0.630167013	0.3139975	0.014577129	0.099726162
Il19	0.278126121	-0.037385511	0.493392127	0.692040217	NA
Dyrk3	40.64538559	-0.043422383	0.382283988	0.854923851	0.943511828
Mapkapk2	333.3310608	0.200761486	0.270171582	0.37716319	0.670535082
Il10	23.74096456	2.942732926	1.100292683	0.00028317	0.005260321
Lamp2	25979.66353	0.144531246	0.217662075	0.477833747	0.7429683
Atxn10	7031.843909	0.255794057	0.217533252	0.189078683	0.474371263
Foxred2	172.602999	-0.241618582	0.377666913	0.351310682	0.647483654
Eif3d	3625.816655	0.086787095	0.226049229	0.660318848	0.849386972
H3f3b	64514.09219	0.385457098	0.245144525	0.068920685	0.271347584
Nup50	521.5505284	0.282648932	0.27802661	0.222943699	0.51622708
Phf21b	11.09117663	4.354751102	1.417418327	8.25E-05	0.001920633
Nlrp14	1.858943386	-0.018948282	0.486377609	0.809603246	NA
Ift27	1518.618852	0.056254726	0.249433361	0.796224169	0.916524677
Pacsin2	3848.49473	0.224981939	0.250693983	0.299332464	0.598234921
Cmah	685.4451079	-1.089980753	0.326538426	0.000118934	0.002611768
Ttll12	1618.640409	-0.184827351	0.238150014	0.375120434	0.668954042
Bik	32.62830775	0.6934235	0.633556552	0.044654759	0.206165053
Scube1	8.477428797	-2.672204255	1.983368853	0.004466556	0.044358614
Tox4	2723.212461	0.130428952	0.227019994	0.519542907	0.769545278
Mrps18c	1271.638426	0.11435598	0.276465909	0.620466286	0.828570939
Sulf1	12042.62462	-0.118759273	0.226856068	0.5593006	0.793739186
Srsf6	741.5925515	0.233021965	0.261086561	0.295084353	0.594646557
Plcg1	410.8438544	-0.351287925	0.275408838	0.127365564	0.384522704
Kctd2	250.8392354	-0.24404771	0.334116944	0.331771786	0.6301601
Tmprss6	31.51601136	-0.055164361	0.419208855	0.802151701	0.919324132
Kctd5	147.2065004	-0.33616645	0.379328521	0.208971429	0.499946031
Pom121l2	1.385261178	0.051236911	0.495984124	0.299436019	NA
Etaa1	91.83020056	-0.821490248	0.632900354	0.025197262	0.143835893
Matn4	763.2111049	-1.715504282	0.264757173	8.08E-12	8.53E-10
Svs4	1.614006332	0.030728175	0.484868499	0.745300892	NA
Svs6	35.50005351	-0.43349558	0.514443494	0.131872213	0.391563701
Slpi	66799.61799	-4.186496821	0.385835076	1.03E-28	6.13E-26
Svs3a	0.278126121	-0.037385511	0.493392127	0.692040217	NA
Svs5	432.4846605	0.050724732	0.296020735	0.832967738	0.934106352
Rbpjl	112.9686931	-0.081541746	0.464310031	0.634713185	0.83632696
Sdc4	204919.5281	1.998195071	0.291355295	5.56E-13	6.79E-11
Il13ra1	372.2497732	-0.997471647	0.333939501	0.000453925	0.007638228
Prl5a1	1.616103831	-0.072679524	0.499672155	0.202139291	NA
Nbr1	3417.506217	0.140753442	0.249864035	0.516604064	0.768250283
Cyth1	147.5717197	-0.207951453	0.331457154	0.404770349	0.690785687
Rnd3	5549.227181	1.300413124	0.358944453	3.52E-05	0.000950649
Brca1	93.59805822	-0.68643066	0.551525583	0.039842168	0.192162341
Cntnap1	15.58929907	0.083803642	0.443665542	0.685930504	0.862525792
Nt5c3b	2404.862802	0.069489922	0.228193383	0.733802282	0.886351952
Coa3	2019.162136	0.099030143	0.302150232	0.678757437	0.859389207
Zpbp2	6.742241698	-0.0374849	0.476741381	0.764295709	0.900832806
Gsdma	5.862024659	-0.12796482	0.49931121	0.314806468	0.613871051
Med24	1150.081218	-0.024660992	0.250306993	0.906471576	0.9659914
Gsdma2	3.106017922	-0.115256476	0.511537585	0.062544498	NA
Psmd3	733.6483992	-0.125939745	0.241108544	0.547932667	0.786867502
Exosc10	2228.57125	0.354786078	0.24043709	0.091664405	0.321193122
Glod4	3473.654113	0.240640534	0.258449887	0.278087777	0.577020394
Vps53	1092.50252	0.161137555	0.240577084	0.444344846	0.720141304
Taok1	2761.957586	0.056586474	0.254979154	0.798161828	0.917573128
Dnttip1	74.37520938	-0.023342232	0.345038978	0.922000836	0.971531441
Tnnc2	0.921801418	-0.045464613	0.495112148	0.404910966	NA
Acot8	298.7419077	0.187132643	0.296444574	0.434415108	0.712760033
Cd300lg	99.85447935	-1.603526077	0.539305592	0.000215452	0.004230269
Mpp2	377.4970419	0.368415157	0.354417433	0.163674941	0.43958285
Vtn	54.95026229	-3.913428348	0.656680341	1.51E-10	1.32E-08
Nlk	168.486234	-0.602731959	0.383073875	0.035791749	0.180677429
Traf4	31.44494639	0.066821137	0.410442743	0.775378108	0.90607574
Aldoc	391.0894604	-2.613695006	0.325936063	6.38E-17	1.16E-14
Stac2	105.5019763	0.236453374	0.377612945	0.363947803	0.65847649
Rpl19	12946.59054	-0.263774188	0.31021703	0.277134963	0.576077267
Nek8	399.9679362	0.07805512	0.253128603	0.721272685	0.880805345
Cacnb4	184.4059509	-0.156753095	0.38639327	0.527803288	0.774758812
Plxdc1	225.5389125	0.161852675	0.2931914	0.496282148	0.755623369
Arl5b	2006.813008	1.451610237	0.265601376	5.02E-09	3.52E-07
Zfp207	5757.853736	0.092332581	0.211201146	0.61547169	0.825640004
Psmd11	3122.224918	0.297984927	0.242563006	0.159283062	0.434436484
C1qtnf1	1863.599284	0.616983276	0.332034366	0.020740423	0.125541201
Pipox	12.92922041	0.151412826	0.496873351	0.340376105	0.637471471
Timp2	17855.61844	-0.666260131	0.294800832	0.007341946	0.06254816
Zc3h18	260.6378065	-0.13773947	0.292042166	0.55845544	0.793128429
Top2b	1255.548971	-0.023304447	0.227278595	0.905780578	0.965637414
Rarb	685.317119	2.722899518	0.302572396	1.48E-20	3.98E-18
Igfbp4	15369.91762	-0.015968197	0.273893526	0.945410481	0.981023249
Cdc6	149.9285599	0.407323641	0.375926616	0.136772257	0.399186508
Suz12	278.34017	-0.09259554	0.275381459	0.683775586	0.861120599
Atad5	81.72116211	-0.123210625	0.377687967	0.618453118	0.827687806
Crlf3	330.6077974	0.129750122	0.292631009	0.584879069	0.807835343
Krt27	0.344326933	-0.038894932	0.493664466	0.642244313	NA
Tns4	536.0712444	-0.399119877	0.284782615	0.091384249	0.320563533
Tnfaip1	4700.596176	0.346939096	0.246446724	0.106434213	0.349008515
Abr	375.0161471	-0.088050677	0.284840019	0.703423828	0.870673663
Rab11fip4	9.950243379	-0.27578677	0.590463613	0.057576858	0.241953295
Cd40	35.33064571	-0.488870185	0.586793606	0.094669496	0.327432581
Slc35c2	1343.782607	0.195110745	0.248313638	0.367271291	0.661992643
Zfp334	373.8439719	-0.281817634	0.280097721	0.224294007	0.517828546
Elmo2	3680.542127	0.129240949	0.288176608	0.585020938	0.807835343
Wsb1	7223.976638	1.435453757	0.367629088	9.78E-06	0.000316303
Ttpal	999.3523845	0.192738527	0.293052753	0.417289721	0.70112498
Rhot1	942.5749504	0.433302379	0.244182054	0.042505907	0.200201723
Hnf4g	0.761260951	-0.003613428	0.488957915	0.953571082	NA
Rhbdl3	112.1180217	0.373721554	0.368663194	0.165399186	0.441998777
Ada	68.99864669	-0.162855321	0.381670147	0.516451405	0.768150138
Serinc3	4604.455769	-0.239991976	0.222026541	0.224195518	0.517753257
Tha1	37.61307531	-0.14036578	0.403660537	0.563860706	0.796212046
Pgs1	272.8146873	0.333877598	0.310253644	0.177821938	0.460280834
Birc5	235.1656221	0.736619698	0.427378285	0.018742898	0.117465854
Afmid	329.7740695	-0.019673928	0.280477841	0.928167941	0.973767012
Trp53tg5	0.506391611	0.041698104	0.494163349	0.53417842	NA
Pigt	941.9644836	-0.026327809	0.241185246	0.898109139	0.961773934
Wfdc2	59.27461293	-0.392320388	0.447424436	0.163515451	0.439454763
Etv4	3.850794379	-0.090277365	0.488329661	0.460934192	NA
Eppin	1.157196465	0.036802976	0.492094697	0.503765674	NA
Dbndd2	3906.507063	0.171511947	0.25852883	0.437306109	0.7143995
Mmp9	9.530116928	0.223967142	0.540940814	0.151288142	0.421715201
Slc12a5	6.166634235	0.061028111	0.475513641	0.65998452	0.849362563
Ghdc	513.377152	0.128159033	0.242835813	0.546462315	0.786042733
Pltp	7675.806254	0.220487279	0.223560627	0.269834922	0.568661329
Slc12a7	628.845986	0.366822643	0.30292912	0.134946413	0.396569164
Ctsa	7497.89395	0.088261557	0.215296255	0.644893366	0.842286962
Zswim1	297.450779	-0.568559918	0.312976664	0.025860539	0.146431296
Slc12a4	2022.235977	0.483882438	0.270135047	0.035555023	0.1800099
Myo1c	16560.91549	0.091284175	0.267590848	0.670248544	0.85489421
Crk	1297.423187	0.101441673	0.240420322	0.630858856	0.833948303
Cox7c	2346.608936	-0.130615831	0.298201644	0.580747979	0.805808189
Pitpna	963.6647295	-0.167993802	0.258422714	0.443424855	0.719659133
Mlx	963.9273961	0.318544203	0.25413218	0.14562298	0.412665944
Retreg3	630.7296177	-0.047356256	0.238779829	0.819155483	0.927019197
Jph2	2.138182325	-0.081912993	0.495609272	0.347437868	NA
Dhx58	564.9992505	0.617495945	0.300349743	0.013785565	0.096180865
Rab5a	565.7363433	0.512357661	0.358571961	0.060276953	0.249197145
Nkiras2	1139.86935	-0.169970908	0.227251692	0.395808491	0.685810182
Ppp2r5c	5327.859956	0.278780661	0.231700659	0.174024322	0.454400694
Ift52	1921.082323	0.088155145	0.226114611	0.662858721	0.850626556
Mybl2	31.74008261	-0.273705265	0.494869577	0.25409924	0.552869087
Sgk2	4.464382774	0.119391075	0.502063457	0.268769093	0.567737174
Eya2	765.7498388	0.108063329	0.245888176	0.615584282	0.825640004
B4galt5	636.028873	0.692492794	0.400686478	0.021433013	0.128702852
Gdap1l1	8.671597405	-0.014756362	0.457979616	0.927743828	0.973629995
Hnf4a	1.112504484	-0.046369123	0.49535181	0.363832365	NA
Ptgis	38440.41928	0.340586526	0.239010804	0.110089057	0.355233484
Cadps2	95.44853845	0.71048152	0.459044863	0.02709592	0.150819375
Ddx27	687.9965229	0.452754408	0.26694353	0.046945767	0.212793381
Cyth3	1275.116522	-0.567749382	0.338613277	0.033688506	0.174194658
Cyth4	26.33712497	0.036581095	0.454878726	0.841985494	0.938755553
Rac3	3.050082724	0.139770164	0.515184395	0.098897416	NA
Rrp7a	1681.563428	-0.046318191	0.227257705	0.816386007	0.925991134
Cyb5r3	38187.74266	0.74794459	0.249159786	0.000811493	0.012156317
Ints2	736.1318108	0.103627074	0.260041443	0.641095563	0.840566524
Med13l	829.7812701	-0.940181895	0.383053618	0.002315289	0.02752855
Hist1h2bc	9466.7259	0.23828333	0.295598395	0.318350359	0.617047136
Baiap2l2	2.165792374	0.01478369	0.483078666	0.907216805	NA
Mafk	2466.023302	1.042028836	0.317396847	0.000161636	0.003345581
Med1	2410.715346	-0.234078588	0.255143179	0.282904475	0.582189989
Erbb3	465.9814077	-0.374390702	0.347848846	0.153091611	0.423604467
Stard3	1165.19052	-0.113107243	0.244354763	0.588080078	0.809542998
Ikzf3	7.373808955	0.071689321	0.482193509	0.578717908	0.804431846
Mfng	13.32640822	0.07865497	0.466357979	0.648108566	0.844131701
Vmp1	3916.708111	0.321979069	0.237266673	0.122907988	0.377206996
Uchl5	998.3211405	-0.502805301	0.274041506	0.030415789	0.162916333
Glrx2	828.6226213	-0.357500046	0.313072459	0.149522609	0.418919081
Ro60	2151.693963	0.153287103	0.258917208	0.489289177	0.751112199
Stk4	805.7676987	-0.15115368	0.248659046	0.479626872	0.744360909
Wfdc15b	22.97201979	-2.774186749	0.982278881	0.000216778	0.004247802
Pmp22	15309.6999	0.086251556	0.210984712	0.637621695	0.83836077
Gdf9	26.32423598	0.112947386	0.422108239	0.627489536	0.831997553
Zcchc10	282.3837183	0.021031858	0.302909883	0.932410008	0.975491659
Tbx5	23.89296471	-0.352650355	0.530431287	0.172252813	0.452085783
Psmb6	6558.271045	0.159671846	0.269593246	0.483147808	0.746641533
Spag7	3795.626796	0.27107916	0.250386358	0.211316161	0.502809664
Pfn1	6738.662205	-0.123781472	0.277209294	0.590990971	0.811439143
Tomm34	2045.326167	0.589871028	0.238159486	0.005311447	0.050091741
Ywhab	3680.978936	0.120003226	0.235499001	0.561217122	0.794909291
Ksr1	241.5650888	-1.214390404	0.422208947	0.000440744	0.007486941
Gpx3	12783.62424	-0.307508022	0.255569827	0.159567314	0.434970317
Anxa6	14915.17051	0.804985034	0.243032966	0.000224326	0.004365243
Il12rb2	21.05676839	0.125112401	0.431150311	0.58439708	0.807835343
Zkscan6	415.7004732	-0.215216456	0.274460174	0.346096705	0.643165439
Kpna2	4762.660187	1.172099329	0.272133614	2.32E-06	9.20E-05
Smurf2	760.7741188	0.111148154	0.239775983	0.598641499	0.815646448
Cep95	268.6887005	-0.118206003	0.339525194	0.630887701	0.833948303
Vezf1	1528.437095	0.239271103	0.251975549	0.272571715	0.57093941
Cuedc1	270.6559114	-0.269072108	0.311415904	0.273215395	0.571708966
Srsf1	745.281496	-0.166831514	0.314269666	0.490918593	0.752219858
Abi3	184.8959752	0.177785229	0.317787137	0.471209938	0.738294015
Shroom1	40.92909705	-0.218414156	0.466585319	0.346274754	0.643223968
Kif3a	1508.122151	0.394228204	0.264613874	0.080720925	0.297402715
Sep-08	1261.604777	-0.10268889	0.255280046	0.634314963	0.836130219
Mtmr4	611.0230702	0.327126994	0.280593198	0.161588765	0.436671624
Mrm1	378.8488758	-0.000415145	0.282181604	0.996187754	0.998156798
Mapt	33.29034774	-0.505320197	0.5709007	0.093337148	0.324582811
Kansl1	748.0036521	-0.355991126	0.274413727	0.121389734	0.375161806
Gid4	1069.493686	0.110348733	0.231725206	0.590253218	0.810963771
Myo1b	223.3062712	-1.347095471	0.483527093	0.000448052	0.007558817
Dhx40	1428.764071	0.045911608	0.230572837	0.819135163	0.927019197
Ypel2	412.2406097	-0.194679247	0.302456231	0.41718446	0.70112498
Akap1	463.389101	-0.279074804	0.31733152	0.260153433	0.55941527
Nol11	1900.889876	0.191086043	0.228331429	0.346035395	0.643118643
Derl2	3655.007005	0.370649836	0.300373213	0.127782238	0.384797339
C1qbp	109.1417314	-0.499567924	0.455206156	0.09200925	0.321884978
Rpain	1176.136863	0.004752826	0.250232293	0.984828408	0.995190898
6330403K07Rik	5.264585358	-0.136250348	0.506532215	0.246504851	0.543027728
Slc13a3	1.944063045	-0.085761773	0.502658555	0.146198798	NA
Kcnab3	3.362252921	0.010723103	0.482198889	0.91713898	NA
Chd3	218.4743519	-0.15686592	0.313639784	0.518345304	0.769164667
Kdm6b	1583.526473	1.152134692	0.47526184	0.001748637	0.022345713
1700125H20Rik	1.304419608	-0.066025106	0.495196265	0.360781169	NA
Appbp2	2175.818923	0.128232217	0.223697707	0.521793788	0.770930146
Wnt9b	1.016795448	-0.04746366	0.495406414	0.376017667	NA
Adora2b	232.5065703	0.960392998	0.319364786	0.000465718	0.007815681
Ncor1	1795.675195	-0.20624156	0.277916165	0.368959477	0.663386282
Trpv2	70.93268595	-0.318559933	0.450764726	0.23318003	0.528595191
Cenpv	4.193329705	-0.122006937	0.492918625	0.376513177	NA
Pcgf2	170.1241783	-0.541065969	0.362990591	0.050063687	0.221311673
Cwc25	1716.774496	0.186489243	0.242804378	0.379164687	0.672331224
1700001P01Rik	16.9208035	-0.066505926	0.441093306	0.741645212	0.889829375
Pip4k2b	106.7743549	-0.598511616	0.416380917	0.044468647	0.205549737
Trim37	444.3857596	0.239190769	0.266277251	0.289737956	0.588722561
Ctdnep1	192.7970003	0.023686739	0.300056521	0.923064369	0.971860515
Elp5	2921.677072	0.3914501	0.279638725	0.094902279	0.327726159
Slc2a4	14.62211533	-0.251012075	0.563742506	0.100574686	0.338401388
Gabarap	12659.81403	0.119361089	0.263611103	0.594916324	0.813840998
Cldn7	1.305041187	-0.041537383	0.489909896	0.570718394	NA
2810408A11Rik	39.8755999	-0.82476986	0.691290767	0.027471147	0.152190313
Phf23	636.1564388	0.14322281	0.269254677	0.527871947	0.774758812
Acadvl	7688.401234	0.32063876	0.225220179	0.110409409	0.355852169
Dnah11	10.97346075	-0.135491016	0.46989282	0.475203198	0.741202999
G3bp1	2532.920788	0.207604152	0.223326712	0.298172708	0.597244402
Atox1	1480.108946	-0.14704394	0.313721027	0.5438535	0.784095391
Glra2	3.096333155	-0.072932525	0.483120133	0.560732233	NA
Sparc	251680.9233	-0.513274571	0.253570218	0.019585831	0.120898215
Mief2	236.6404667	-0.514769274	0.337396688	0.051538544	0.225332568
Tbx3	36.08837749	-0.384046044	0.509918038	0.16257739	0.438372345
Mmp20	1.003355256	0.006182373	0.488926514	0.91918782	NA
Mmp7	2.624231568	-0.057682819	0.49213518	0.455082706	NA
Crhr1	0.312355613	-0.038187029	0.49353456	0.665467286	NA
Dusp14	1699.158115	1.653102838	0.303122588	4.50E-09	3.19E-07
Tada2a	612.1338742	0.144602396	0.269006113	0.524248156	0.772671411
Ikzf1	53.668837	-0.170995667	0.381191123	0.496578385	0.755749697
Tcaf3	8.719671583	-0.151395605	0.492214732	0.358972761	0.654520584
Pnpo	1755.373508	0.136438802	0.253371676	0.532417734	0.778581707
Cog1	184.5133047	-0.787609006	0.434087864	0.013607441	0.09520849
Cbx1	1196.752411	-0.07121471	0.235839733	0.729850604	0.884751975
Cdk5rap3	5821.715648	0.331946136	0.227775101	0.1006727	0.338515183
Copz2	1673.128035	1.077654424	0.295349403	4.06E-05	0.001071142
Slc25a39	2442.017003	0.604259594	0.245502821	0.005136244	0.049003755
Sp2	271.7558432	-0.189853615	0.307606538	0.432364086	0.711460461
Aatf	466.5681175	-0.021212617	0.24130441	0.916758965	0.969244159
Lhx1	1.60533004	0.067060114	0.495696263	0.311969128	NA
Dync1h1	2573.216194	-0.294884984	0.288515648	0.211729758	0.503184648
Cpsf4l	2.820927614	0.081615767	0.490519695	0.452562287	NA
Pex12	484.1167297	-0.056464704	0.242803091	0.787240705	0.912099477
Ndel1	2756.285558	0.713205813	0.24272776	0.000976737	0.013890583
Slc25a35	184.0051517	-0.241266625	0.316004888	0.327225881	0.626587827
Zbtb4	950.3282014	-0.101186595	0.286088593	0.663499169	0.851035219
Tnfsfm13	386.9327406	0.792302984	0.32312969	0.003331647	0.035781523
Mpdu1	778.633572	0.09271867	0.239548448	0.659704021	0.849182308
Fxr2	97.95946673	-0.213333831	0.360719431	0.403083574	0.689435278
Atp5g3	3247.791115	-0.198332987	0.275508973	0.384271155	0.676442831
Cd68	145.2384979	-0.023876358	0.317405329	0.919219458	0.970421616
Slc35g3	1.003667884	-0.015678347	0.489573975	0.79107573	NA
Acsl1	475.2982728	0.026378475	0.2834283	0.911124653	0.967423779
Abca5	270.2444479	-0.754391777	0.36745991	0.009315819	0.073738666
Smyd4	419.2968695	-0.239634603	0.297074427	0.316207361	0.615138026
Lsp1	279.6250244	1.166466733	0.394006061	0.000377196	0.006691298
Zfyve27	655.3737353	-0.065610189	0.247129202	0.753146015	0.895018377
Avpi1	1043.31681	0.148602115	0.287814894	0.528677303	0.775456088
Sfrp5	0.325721933	-0.001086383	0.489436959	0.986229538	NA
Myh11	2067.777627	0.058337673	0.312105155	0.799014538	0.917949962
Rad51d	748.7476978	-0.330306562	0.253188295	0.129393875	0.387668785
Fndc8	2.719466486	-0.058661743	0.486702856	0.569150228	NA
Unc45b	973.0046636	-3.850401553	0.309285799	8.17E-37	9.44E-34
Pank3	891.353377	0.148186535	0.238419649	0.479194929	0.744089944
Rars	2393.859418	0.280223179	0.2242029	0.160706648	0.435659004
Wwc1	191.3592441	-0.366469632	0.368144361	0.170738343	0.449560694
Mrpl58	1312.449425	-0.291627866	0.30736331	0.233571725	0.528973265
Fdxr	341.4580987	0.362981983	0.285744041	0.12542956	0.381608758
Otop3	1.843602837	-0.064262897	0.498244008	0.210218818	NA
Sult4a1	52.72478496	0.36084003	0.447980897	0.193941164	0.479884128
Pnpla5	0.320944263	0.037837827	0.493431303	0.649659219	NA
Mrpl45	1406.130688	0.071562799	0.229507019	0.722883831	0.88185456
Mb	1.474882269	-0.05332613	0.496392126	0.285242359	NA
Irf1	51755.41944	1.887444168	0.425157533	8.00E-07	3.52E-05
Slc22a5	2316.178959	0.213126614	0.242433573	0.31416878	0.612931627
P4ha2	1274.478678	0.319983911	0.26932466	0.1606811	0.435659004
Alox12e	418.7474545	0.170778503	0.300818701	0.478685323	0.743721845
Arrb1	352.7882127	-0.090462212	0.319444956	0.70817498	0.873452843
Csf2	284.121166	2.271821855	0.564139195	3.31E-06	0.000124702
Tm4sf5	137.0604354	-1.585980283	0.495052093	0.000102581	0.002306741
Cxcl16	4100.641005	1.110065655	0.270762626	5.87E-06	0.000202929
Pelp1	815.3100065	0.050748613	0.254515588	0.818271737	0.926877337
Med11	968.9094148	0.302290983	0.277719621	0.192618767	0.478479431
Alox15	2657.040033	0.509597364	0.259135492	0.023011244	0.134946926
Heatr9	3.014266736	0.019901122	0.483258518	0.840695691	NA
Ccl6	202.0451202	0.012043494	0.476880417	0.932994885	0.975636151
Ccl4	42.32326889	2.323263868	0.898865092	0.000433251	0.007398023
Natd1	608.4156964	-0.24072198	0.292041195	0.30921001	0.607964539
Map2k3	4029.576961	1.002081391	0.301420311	0.000150361	0.003143822
Ywhah	3502.17831	0.305553825	0.227584967	0.12653475	0.383064042
Hoxb1	1.465522804	0.035225765	0.488073916	0.66010619	NA
Sart3	836.7067959	0.239396046	0.253347593	0.272475511	0.570844834
E2f2	84.46236473	-0.185613915	0.39469406	0.460861335	0.732666471
Slfn3	4.506398811	0.03194512	0.477613595	0.798075675	0.917541931
Nars2	168.9087455	0.113971082	0.386306703	0.646285939	0.842929448
Slc35b4	1413.032906	0.306336278	0.272220108	0.181340961	0.464186641
Dnah1	583.1984797	0.286789532	0.264748234	0.202190916	0.492301817
Dalrd3	1115.70023	-0.02130898	0.260997444	0.920627334	0.971004036
Fis1	7245.874946	0.012289798	0.278621297	0.962898755	0.987570429
Plod1	6183.125991	-0.067674197	0.226176854	0.745545227	0.892003768
Rab3d	3502.493533	0.141399837	0.220093622	0.469643546	0.737279876
Mfsd3	728.0117057	0.098864456	0.25545362	0.653249694	0.84661847
Slc25a22	636.1273248	-0.243899339	0.279975969	0.291661391	0.590290699
Atp6ap1	16313.58806	0.245544509	0.230319141	0.225821476	0.519760534
Dnase1l1	1442.652357	-0.026106544	0.248545529	0.900651392	0.963045895
Aldh3a1	37.52063366	-0.054194798	0.420466066	0.804007738	0.920485122
Ccl9	306.1589527	-0.986390676	0.490469952	0.005694512	0.052504314
Scrn1	1898.705393	0.07354554	0.228102285	0.718294228	0.878819395
BC005537	2546.681914	0.21550503	0.23362177	0.291300245	0.590045864
Isyna1	5446.648438	0.155064135	0.212362314	0.420384473	0.703169058
Hars2	874.8787214	-0.053672144	0.243796599	0.796699613	0.916842347
Cacng2	8.376682994	-0.294867152	0.590635355	0.088500245	0.313346031
Tmem160	77.19581672	-0.60722634	0.686152561	0.05810693	0.243411697
Rab5c	919.0791084	0.398468206	0.302476109	0.10496287	0.345956775
Styxl1	44.04354619	-0.033523862	0.392063593	0.885117453	0.95627395
Mdh2	22146.15786	0.53142737	0.274720039	0.023347926	0.136206631
H13	1651.669837	1.552533294	0.338162362	4.14E-07	2.02E-05
Rnf145	1005.796147	0.142269234	0.241276086	0.50186739	0.75845457
Scn1b	7.323467995	-0.331345877	0.628481756	0.061165644	0.251681049
Atp6v1e1	2720.434308	0.388231417	0.254490112	0.077381917	0.290241259
Chtf18	121.9817492	0.723406269	0.44199056	0.022622804	0.133482012
Lhx9	16.54171354	-0.466940344	0.72247405	0.061792979	0.2530165
Etnppl	8.82385356	0.0487799	0.459071087	0.781858812	0.909296107
Rps6kl1	8.811703853	0.151185698	0.479108622	0.422755208	0.704443887
Ppp1r12c	197.1704313	-0.228210109	0.323215764	0.357203396	0.65310164
Ahr	528.0160329	-1.365305982	0.325738798	2.99E-06	0.000113884
Map1s	302.7709023	-0.071850197	0.261848255	0.740376634	0.889539972
Dpep1	261.2089162	0.16212391	0.271669461	0.477226552	0.742606386
Tmem129	1954.28199	0.290950925	0.235292205	0.159947428	0.435513371
Nop9	119.2781378	-0.155667562	0.393910484	0.529539118	0.776220303
Hsd17b1	4.524444678	-0.054827775	0.478023387	0.672705949	0.856416811
Atp6v0a1	1592.005455	0.351390547	0.330885579	0.170823043	0.449625831
Psmc3ip	178.8258137	-0.06708792	0.320674816	0.780693038	0.908827873
Grb7	8.755030736	0.012427977	0.488633314	0.858280608	0.944310345
Noxo1	42.15683087	0.203285377	0.401272802	0.426320604	0.706971571
Aoc3	321.0422836	0.228363009	0.280867513	0.326733722	0.625950343
Zfp687	191.33382	-0.3160377	0.33172414	0.21385158	0.505415939
Gdpd2	1284.988011	3.234840486	0.3059174	2.52E-27	1.42E-24
D8Ertd738e	3176.022299	-0.026956865	0.297956159	0.894602153	0.960081894
Sec14l4	200.5595885	-0.385525371	0.332224968	0.133855177	0.394598716
Calm3	1104.30286	0.312118858	0.289181094	0.189478318	0.474698133
Cops3	3206.917057	0.377368334	0.249530658	0.077315337	0.290213069
Fkbp8	2381.545918	0.145268021	0.227213269	0.471029839	0.738070674
[truncated: 29,198 more rows]
