# Supplementary material for: Stromal Cells Covering Omental Fat-Associated Lymphoid Clusters Trigger Formation of Neutrophil Aggregates to Capture Peritoneal Contaminants
Source: Immunity. 2020 Apr 14;52(4):700–715.e6. doi: 10.1016/j.immuni.2020.03.011 (PMC7156918; doi:10.1016/j.immuni.2020.03.011)
Supplement: Table S5 — List of DEGs between Cxcl13+ Mesothelium and Mesothelium (Omentum scRNA-Seq Data), Related to Figure 1 Differentially expressed genes were identified as genes with a 0.25 log-fold change and expressed in at least 25% of the cells in the cluster. [file mmc4.csv]

	p_val	avg_logFC	pct.1	pct.2	p_val_adj
Cp	1.37E-232	1.38823787	0.792	0.138	2.10E-228
Gatm	5.74E-209	1.102148426	0.725	0.1	8.85E-205
Trf	2.59E-184	1.524183258	0.972	0.922	4.00E-180
Apln	4.81E-170	1.269937985	0.54	0.046	7.41E-166
Hdc	4.06E-164	1.047212365	0.718	0.177	6.25E-160
Ramp2	4.99E-153	0.886531146	0.64	0.122	7.69E-149
Tpbgl	4.60E-142	0.694562098	0.482	0.042	7.09E-138
Fth1	8.24E-137	0.565197178	0.998	1	1.27E-132
Itih5	6.20E-133	0.730458393	0.534	0.077	9.54E-129
Selenop	9.91E-130	0.891223157	0.954	0.854	1.53E-125
Cotl1	1.04E-126	0.82115938	0.657	0.187	1.60E-122
Tmem176a	2.32E-125	0.853126187	0.945	0.83	3.58E-121
Cxcl13	5.31E-123	3.191455207	0.757	0.375	8.18E-119
Ccl2	2.00E-120	1.891119157	0.686	0.243	3.09E-116
Wnt4	2.47E-119	0.926693625	0.911	0.614	3.81E-115
Tnfaip2	2.63E-114	0.862633218	0.477	0.071	4.06E-110
Bgn	1.15E-111	0.891014025	0.883	0.543	1.78E-107
Col15a1	1.48E-111	0.754290065	0.646	0.191	2.28E-107
Arpc1b	2.68E-109	0.661111772	0.945	0.858	4.13E-105
Phlda1	4.09E-105	1.365875869	0.786	0.363	6.31E-101
Smim1	1.75E-104	0.805624086	0.766	0.366	2.69E-100
Casp1	3.89E-104	0.505316557	0.342	0.021	6.00E-100
Plvap	5.03E-104	0.527649332	0.36	0.028	7.76E-100
Apoe	1.92E-99	0.648069807	0.988	0.994	2.96E-95
Hmcn1	7.51E-93	0.448499471	0.269	0.007	1.16E-88
Cd55	6.89E-91	0.953143157	0.658	0.285	1.06E-86
Adcyap1r1	1.60E-89	0.399427506	0.305	0.021	2.46E-85
Dclk1	1.36E-80	0.520583136	0.36	0.055	2.09E-76
Gsn	1.17E-79	0.619764441	0.995	0.977	1.80E-75
Pdgfra	1.24E-79	0.450440163	0.329	0.04	1.91E-75
H2-D1	6.97E-79	0.459007216	0.989	0.99	1.07E-74
Cyp1b1	3.61E-78	0.46980858	0.305	0.033	5.57E-74
Cxcl10	1.40E-77	1.144093727	0.485	0.136	2.16E-73
Il1r1	2.05E-76	0.496683375	0.429	0.097	3.16E-72
Des	1.91E-75	0.918593267	0.697	0.377	2.93E-71
Tmem176b	2.36E-75	0.575468582	0.972	0.95	3.63E-71
S100a1	2.09E-74	0.477876727	0.974	0.901	3.21E-70
B2m	3.86E-74	0.40259005	0.994	0.997	5.94E-70
Tnfaip3	1.53E-73	0.595295483	0.454	0.119	2.35E-69
Ccl7	4.28E-70	1.325387998	0.652	0.332	6.59E-66
H2-K1	2.22E-68	0.43001443	0.983	0.981	3.42E-64
H2-Q7	1.99E-66	0.635012144	0.689	0.346	3.07E-62
Vegfa	7.38E-66	0.322337736	0.28	0.035	1.14E-61
Ttyh2	1.56E-65	0.654812328	0.443	0.131	2.41E-61
Ptges	3.01E-65	0.596354463	0.671	0.341	4.63E-61
Rdh10	1.22E-64	0.727311812	0.657	0.341	1.88E-60
Enah	2.09E-63	0.308428753	0.269	0.033	3.21E-59
Fzd1	3.80E-61	0.574297039	0.794	0.541	5.86E-57
Cstb	9.34E-61	0.722725301	0.9	0.789	1.44E-56
Col6a5	3.49E-60	0.580035117	0.622	0.283	5.38E-56
Vcam1	4.60E-60	0.608745242	0.311	0.059	7.08E-56
Cd44	1.33E-59	0.531166461	0.682	0.34	2.05E-55
Gdpd2	1.97E-59	0.524578851	0.457	0.146	3.03E-55
Atox1	4.80E-59	0.496883922	0.903	0.755	7.40E-55
Tmem108	5.57E-58	0.53918473	0.454	0.147	8.58E-54
Tesc	5.79E-58	0.434439648	0.348	0.08	8.92E-54
Isyna1	6.83E-58	0.565882563	0.857	0.659	1.05E-53
Slfn2	9.44E-57	0.332719052	0.266	0.04	1.45E-52
Bri3	5.65E-56	0.435596163	0.938	0.868	8.70E-52
Nfkbia	8.46E-55	0.562441625	0.968	0.921	1.30E-50
Ifi205	1.18E-54	0.648967435	0.749	0.471	1.81E-50
Fabp4	1.35E-54	0.895987642	0.277	0.05	2.07E-50
Icam1	1.41E-54	0.591850525	0.717	0.383	2.18E-50
Enpp2	1.71E-54	0.508532688	0.98	0.984	2.63E-50
Npc2	7.73E-54	0.389864265	0.974	0.946	1.19E-49
Eps15	3.42E-51	0.422571318	0.472	0.174	5.27E-47
Pde10a	6.30E-50	0.435122515	0.314	0.072	9.70E-46
Psmb8	1.11E-49	0.459970952	0.875	0.681	1.71E-45
Cadm4	5.62E-49	0.384594149	0.414	0.134	8.66E-45
Mgst1	6.99E-49	0.451662162	0.951	0.89	1.08E-44
Raph1	2.21E-48	0.419671655	0.431	0.153	3.41E-44
H2-Q6	3.03E-48	0.459029663	0.498	0.203	4.67E-44
Ptpre	5.73E-48	0.315462547	0.302	0.068	8.82E-44
Cd47	7.08E-48	0.368161315	0.934	0.888	1.09E-43
Cdr2l	5.93E-47	0.353606901	0.385	0.119	9.13E-43
Vamp5	3.31E-46	0.509763253	0.674	0.418	5.09E-42
Hmgcs2	6.38E-46	0.529210492	0.6	0.319	9.83E-42
Clec14a	9.47E-46	0.349133177	0.302	0.073	1.46E-41
Spon1	2.71E-45	0.432050102	0.44	0.165	4.18E-41
Krt76	2.27E-44	0.715432117	0.554	0.28	3.50E-40
Crip2	3.55E-44	0.459750022	0.906	0.776	5.47E-40
Lgals1	3.57E-44	0.348238403	1	1	5.50E-40
Ctsc	9.23E-44	0.576523768	0.409	0.157	1.42E-39
Tagln2	1.59E-43	0.428905728	0.932	0.891	2.45E-39
Gfpt2	3.88E-42	0.51183928	0.571	0.294	5.98E-38
Cxcl1	6.82E-42	0.908510944	0.748	0.57	1.05E-37
Srpx	1.08E-40	0.319520313	0.391	0.136	1.66E-36
Edf1	3.02E-40	0.432264675	0.934	0.864	4.65E-36
Il34	7.05E-40	0.462684702	0.631	0.364	1.09E-35
Star	2.93E-39	0.370139832	0.389	0.141	4.52E-35
Prdx1	9.41E-39	0.292415476	0.974	0.974	1.45E-34
Nfkbie	1.62E-38	0.27345612	0.274	0.07	2.49E-34
Acsl4	7.50E-38	0.3260835	0.4	0.149	1.15E-33
Psmb10	1.55E-37	0.413443566	0.729	0.512	2.39E-33
Rras	2.56E-37	0.393074766	0.752	0.536	3.94E-33
Fxyd5	1.19E-36	0.426332331	0.792	0.602	1.83E-32
Hacd2	1.38E-36	0.466276125	0.688	0.457	2.12E-32
P2rx4	5.14E-36	0.331164082	0.4	0.157	7.92E-32
Gprc5b	1.37E-35	0.353504794	0.48	0.221	2.12E-31
Emilin1	6.36E-35	0.389827909	0.472	0.221	9.80E-31
Ly6a	8.95E-35	0.61382429	0.888	0.755	1.38E-30
Fkbp5	2.01E-34	0.294094319	0.342	0.119	3.09E-30
Steap4	3.18E-34	0.479310464	0.483	0.239	4.90E-30
Myh11	9.31E-34	0.256598303	0.278	0.081	1.43E-29
Spred1	1.04E-33	0.291873519	0.383	0.15	1.61E-29
Chl1	3.60E-33	0.329195764	0.271	0.082	5.55E-29
Cnn3	4.59E-33	0.333546114	0.932	0.907	7.07E-29
Gja1	6.58E-33	0.413257846	0.305	0.107	1.01E-28
Ctsh	8.36E-33	0.33433962	0.349	0.134	1.29E-28
Malat1	1.54E-32	0.290698497	1	0.999	2.36E-28
Cox6c	2.49E-32	0.270428202	0.955	0.934	3.83E-28
Irf7	1.14E-31	0.403002703	0.523	0.274	1.76E-27
Tgfb2	1.45E-31	0.266973527	0.289	0.094	2.23E-27
Maf	2.96E-31	0.388925818	0.658	0.407	4.56E-27
Zeb2	5.94E-31	0.31952578	0.385	0.157	9.15E-27
Id2	7.88E-31	0.397619409	0.477	0.237	1.21E-26
Ndufa4	4.45E-30	0.293225566	0.922	0.895	6.86E-26
Birc2	4.68E-30	0.360308042	0.502	0.265	7.20E-26
Nudt4	7.06E-30	0.381828849	0.546	0.316	1.09E-25
Tmem106a	9.72E-30	0.262335017	0.342	0.132	1.50E-25
H2-T22	9.73E-30	0.361551052	0.755	0.557	1.50E-25
Mxra8	1.08E-29	0.339499939	0.789	0.603	1.67E-25
Trps1	2.48E-29	0.318270015	0.405	0.181	3.83E-25
Pfn1	4.52E-29	0.251399873	0.98	0.971	6.96E-25
Gda	5.35E-29	0.367914623	0.551	0.314	8.24E-25
Lgmn	5.85E-29	0.444291032	0.731	0.567	9.02E-25
H2-Q4	6.58E-29	0.392462129	0.708	0.495	1.01E-24
Fabp5	1.28E-28	0.54974619	0.606	0.403	1.97E-24
Csf1	1.54E-28	0.389061872	0.58	0.346	2.37E-24
Serpina3n	6.15E-28	0.288111577	0.258	0.085	9.47E-24
AI413582	7.66E-28	0.268369943	0.342	0.138	1.18E-23
Marcks	1.27E-27	0.359331622	0.322	0.132	1.96E-23
Itgb4	2.55E-27	0.253035388	0.312	0.12	3.92E-23
Pnrc1	4.21E-27	0.322536716	0.92	0.836	6.48E-23
Sez6l	4.34E-27	0.253915817	0.302	0.114	6.68E-23
Selenbp1	9.52E-27	0.411330338	0.397	0.194	1.47E-22
Birc3	1.09E-26	0.289892719	0.311	0.124	1.67E-22
Tmem37	1.20E-26	0.31525143	0.42	0.21	1.85E-22
Id1	2.29E-26	0.360473749	0.483	0.258	3.52E-22
Alad	3.17E-26	0.306655461	0.442	0.225	4.89E-22
Emilin2	7.47E-26	0.288467153	0.531	0.307	1.15E-21
Ccnd2	8.54E-26	0.384458935	0.598	0.373	1.32E-21
Kiz	1.61E-25	0.343033035	0.669	0.47	2.48E-21
Hspe1	1.81E-25	0.407862069	0.911	0.835	2.79E-21
Rnf213	2.11E-25	0.344353411	0.5	0.278	3.26E-21
Espn	3.00E-25	0.322831709	0.502	0.279	4.62E-21
Sod3	7.53E-25	0.307364067	0.765	0.576	1.16E-20
Alox15	1.30E-24	0.345313378	0.278	0.109	2.01E-20
Olfml3	1.34E-24	0.365128318	0.672	0.479	2.06E-20
H2afj	2.09E-24	0.318722177	0.692	0.516	3.21E-20
Aplp1	3.77E-24	0.386127789	0.598	0.394	5.81E-20
Ccnd1	4.05E-24	0.350822163	0.514	0.3	6.25E-20
Tmem205	4.71E-24	0.30557034	0.582	0.379	7.25E-20
Scarb2	5.93E-24	0.307113393	0.68	0.476	9.14E-20
Ifi204	6.10E-24	0.351620294	0.738	0.58	9.40E-20
Sdc4	3.65E-23	0.365403689	0.963	0.939	5.62E-19
Plin2	5.76E-23	0.428029493	0.6	0.419	8.87E-19
Zbp1	1.65E-22	0.351232114	0.498	0.292	2.54E-18
Ppp1cc	3.57E-22	0.30913216	0.72	0.535	5.50E-18
Bmp1	1.03E-21	0.283029172	0.583	0.37	1.58E-17
Frmd4b	1.32E-21	0.343346795	0.702	0.544	2.04E-17
Cd82	1.98E-21	0.286632479	0.74	0.555	3.05E-17
H2-T23	6.26E-21	0.292987601	0.517	0.317	9.65E-17
Tst	1.45E-20	0.317180076	0.729	0.597	2.24E-16
Iigp1	1.72E-20	0.604568227	0.471	0.292	2.64E-16
Slc29a1	1.83E-20	0.292895037	0.458	0.261	2.81E-16
Adamts1	6.83E-20	0.44951718	0.575	0.388	1.05E-15
Ppp3ca	1.21E-19	0.279552563	0.692	0.506	1.86E-15
Rgs16	1.94E-19	0.375781594	0.335	0.17	2.99E-15
Marcksl1	2.57E-19	0.337673389	0.643	0.435	3.96E-15
Ifi203	3.61E-19	0.343623912	0.471	0.287	5.56E-15
Entpd2	1.23E-18	0.256243322	0.572	0.37	1.90E-14
Rhob	1.07E-17	0.281861184	0.894	0.816	1.65E-13
S100a13	1.62E-17	0.282383838	0.728	0.585	2.50E-13
Lxn	1.95E-17	0.285413755	0.491	0.312	3.00E-13
Ldha	5.74E-17	0.276180972	0.849	0.769	8.84E-13
Id3	7.14E-17	0.342881994	0.945	0.882	1.10E-12
Egln3	1.16E-16	0.425768229	0.455	0.294	1.79E-12
Nrxn2	1.51E-16	0.259089603	0.482	0.308	2.33E-12
Eva1b	1.92E-16	0.285112635	0.583	0.414	2.96E-12
Rap1a	4.54E-16	0.254943747	0.74	0.629	6.99E-12
Bmyc	5.51E-16	0.284253129	0.502	0.334	8.49E-12
Mapkapk3	5.76E-16	0.266331803	0.475	0.304	8.88E-12
Tgm2	2.58E-15	0.275332215	0.809	0.716	3.98E-11
Penk	8.54E-15	0.772618403	0.255	0.126	1.32E-10
Fn1	9.21E-14	0.543188704	0.555	0.432	1.42E-09
Irf1	2.06E-13	0.329708206	0.568	0.428	3.17E-09
Rtp4	1.80E-11	0.254941142	0.491	0.346	2.76E-07
Tcim	9.02E-10	0.288805695	0.251	0.149	1.39E-05
Ifit1	9.12E-10	0.65108306	0.392	0.277	1.41E-05
Bag3	5.14E-09	0.283625771	0.728	0.643	7.92E-05
Mfge8	5.63E-09	0.250005131	0.552	0.425	8.68E-05
Cd74	1.63E-07	0.3395034	0.726	0.647	0.002505555
Rnd1	5.73E-07	0.363422504	0.595	0.515	0.008832118
Isg15	7.42E-07	0.522050228	0.637	0.55	0.011428635
Cryab	0.000483681	0.271060339	0.865	0.842	1
Has1	0.002139331	0.258907721	0.326	0.269	1
Ifit3	0.032769392	0.559604763	0.457	0.447	1
